# Supplementary material for: (2,2′-Biquinoline-κ2 N,N′)dichlorido­iron(II)
Source: Acta Crystallogr Sect E Struct Rep Online. 2009 Oct 17;65(Pt 11):m1370. doi: 10.1107/S1600536809041439 (PMC2971346; doi:10.1107/S1600536809041439)
Supplement: Supplementary file 2 [file e-65-m1370-Isup2.hkl]

#
# h,k,l, Fc-squared, Fo-squared, sigma(Fo-squared) and status flag
#
data_I
_shelx_title ' KH389 SAFARI/SBU/11.03.88'
_shelx_refln_list_code          4
_shelx_F_calc_maximum      107.45
_exptl_crystal_F_000      1040.00
_reflns_d_resolution_high  0.7266
 
loop_
 _symmetry_equiv_pos_as_xyz
 'x, y, z'
 '-x+1/2, y+1/2, -z+1/2'
 '-x, -y, -z'
 'x-1/2, -y-1/2, z-1/2'
 
_cell_length_a     7.9777
_cell_length_b    12.2268
_cell_length_c    16.9904
_cell_angle_alpha  90.000
_cell_angle_beta  102.899
_cell_angle_gamma  90.000
 
_shelx_F_squared_multiplier     1.000
 
loop_
 _refln_index_h
 _refln_index_k
 _refln_index_l
 _refln_F_squared_calc
 _refln_F_squared_meas
 _refln_F_squared_sigma
 _refln_observed_status
   2   0   0      652.95      693.64      8.52 o
   4   0   0      148.53      156.37      4.58 o
   6   0   0       86.59       72.96      4.18 o
   8   0   0      725.04      744.83      9.06 o
  10   0   0       10.60       12.86      6.24 o
   1   1   0       48.19       51.55      5.57 o
   3   1   0       51.55       48.15      2.87 o
   4   1   0     2795.30     2738.51      8.98 o
   5   1   0        4.21        4.58      3.17 o
   6   1   0        2.76        7.59      3.49 o
   7   1   0       62.31       57.73      3.14 o
   8   1   0       65.49       60.77      4.04 o
   9   1   0       46.76       42.52      3.63 o
  10   1   0      109.41       95.38      7.03 o
   0   2   0     2559.10     2646.64     14.09 o
   1   2   0     2247.50     2371.97     13.08 o
   3   2   0     1426.18     1539.99     10.73 o
   4   2   0      374.70      407.91      5.55 o
   5   2   0       11.80       14.53      2.92 o
   6   2   0      659.68      655.95     12.03 o
   7   2   0       83.88       99.85      3.68 o
   8   2   0      366.49      389.79     16.49 o
   9   2   0       34.50       37.17      6.03 o
  10   2   0       37.21       30.18      5.52 o
   1   3   0     7022.81     7030.62     21.92 o
   2   3   0      154.87      133.16      3.12 o
   3   3   0      157.73      210.81      4.12 o
   4   3   0     3164.26     3086.51     58.51 o
   5   3   0       12.51       16.33      3.22 o
   6   3   0      114.75      117.11      3.16 o
   7   3   0      517.13      512.91     16.17 o
   8   3   0       10.22        8.12      3.97 o
   9   3   0      443.74      430.89     26.29 o
  10   3   0       35.79       30.15      5.37 o
   0   4   0      258.87      235.96      4.34 o
   1   4   0     1431.66     1425.37     11.39 o
   2   4   0     4741.74     4925.08     19.34 o
   3   4   0        7.40        5.11      2.46 o
   4   4   0      659.01      734.07      4.58 o
   5   4   0      578.02      553.48     13.13 o
   6   4   0      744.05      733.64     21.23 o
   7   4   0      602.20      606.26      5.71 o
   8   4   0      183.39      193.51      9.18 o
   9   4   0        0.08        7.80      3.41 o
  10   4   0        0.10       12.28      5.11 o
   1   5   0     3369.42     3348.44     17.62 o
   2   5   0       31.36       53.34      2.63 o
   3   5   0      472.02      501.71      6.87 o
   4   5   0     4620.75     4553.34     18.77 o
   5   5   0       50.69       49.63      3.52 o
   6   5   0      123.89      136.74      3.70 o
   7   5   0      323.34      330.94      9.47 o
   8   5   0      132.90      128.26      6.45 o
   9   5   0      124.08      133.20      3.81 o
  10   5   0       14.85       11.38      3.71 o
   0   6   0      327.97      398.69      8.86 o
   1   6   0     2216.45     2367.95      5.92 o
   2   6   0     3365.55     3234.19     28.11 o
   3   6   0     1001.36      937.21      8.97 o
   4   6   0       64.48       76.55      3.60 o
   5   6   0      165.32      167.13      5.55 o
   6   6   0      233.58      242.01      8.62 o
   7   6   0       36.27       33.79      2.87 o
   8   6   0       11.61       20.04      2.68 o
   9   6   0        0.08        1.52      2.36 o
   1   7   0      189.65      158.79      2.27 o
   2   7   0      289.83      304.47      4.97 o
   3   7   0     2253.53     2195.48     16.90 o
   4   7   0      523.91      531.31      9.53 o
   5   7   0      340.38      331.47      3.80 o
   6   7   0       12.35       20.41      8.09 o
   7   7   0       11.63       15.63      3.14 o
   8   7   0       12.15       12.98      8.57 o
   9   7   0       59.15       59.72      8.18 o
   0   8   0      255.73      281.82      3.48 o
   1   8   0       24.97       18.41      1.86 o
   2   8   0     1131.44     1171.72      5.33 o
   3   8   0      185.75      169.14      4.06 o
   4   8   0      312.30      301.41      2.85 o
   5   8   0      968.43     1002.22     28.14 o
   6   8   0      159.94      150.41      8.48 o
   7   8   0       52.49       42.03      4.49 o
   8   8   0        0.87        4.01      2.72 o
   9   8   0       14.79       17.24      2.95 o
   1   9   0       38.67       31.44      2.09 o
   2   9   0     1479.11     1450.90      5.47 o
   3   9   0      503.61      511.82      3.11 o
   4   9   0       32.65       31.02      2.18 o
   5   9   0      178.01      167.08      5.32 o
   6   9   0       57.38       60.75      3.28 o
   7   9   0       28.12       27.51      2.41 o
   8   9   0        1.07        3.57      6.44 o
   9   9   0        6.73       14.34      5.03 o
   0  10   0      130.53      129.68      3.08 o
   1  10   0      560.13      561.30      6.75 o
   2  10   0       81.91       87.87      3.41 o
   3  10   0      323.18      315.79      2.92 o
   4  10   0      105.07       98.36      2.62 o
   5  10   0      228.32      227.01      3.11 o
   6  10   0       15.13       15.43      2.69 o
   7  10   0       85.32       75.10      6.25 o
   8  10   0        3.53        3.17      2.86 o
   1  11   0      262.57      230.59      2.69 o
   2  11   0        9.93        6.01      2.04 o
   3  11   0      614.11      612.27      3.38 o
   4  11   0      396.22      397.13      7.84 o
   5  11   0      150.91      164.49      7.33 o
   6  11   0       26.77       34.07      2.43 o
   7  11   0       31.32       42.41      7.42 o
   8  11   0        5.12       14.39      3.39 o
   0  12   0       14.41       13.00      3.56 o
   1  12   0     1033.63     1031.07      8.58 o
   2  12   0        2.51        0.97      3.32 o
   3  12   0       11.44        8.91      1.83 o
   4  12   0        3.22       11.16      2.98 o
   5  12   0      113.80       94.27      2.31 o
   6  12   0       16.46       19.07      3.41 o
   7  12   0       57.10       71.33     11.62 o
   1  13   0       90.86       92.65      2.93 o
   2  13   0        2.88       11.55      2.77 o
   3  13   0      152.49      155.08      3.63 o
   4  13   0       26.68       35.60      4.51 o
   5  13   0      120.96      132.73      3.50 o
   6  13   0       65.45       70.06      2.63 o
   0  14   0       96.58       80.28      2.91 o
   1  14   0       48.16       52.65      2.50 o
   2  14   0        2.06        5.35      2.95 o
   3  14   0       22.78       25.18      2.39 o
   4  14   0       16.88       22.19      3.08 o
   5  14   0       13.39       19.05      3.02 o
   1  15   0        7.20        5.55      1.95 o
   2  15   0       17.58       18.56      3.14 o
   3  15   0        0.47        1.70      2.24 o
   4  15   0        9.66        7.67      2.79 o
   0  16   0       95.16       90.35      3.72 o
   1  16   0       21.29       23.05      2.77 o
   2  16   0        3.72        3.24      3.00 o
   3  16   0       20.13       26.49      2.33 o
  -9   0   1       31.00       33.51      4.90 o
  -7   0   1     1262.38     1225.01     10.49 o
  -5   0   1     1356.65     1366.86     56.64 o
  -3   0   1      281.37      324.43      5.34 o
   1   0   1     1013.90     1067.64     12.35 o
   5   0   1      556.07      663.01     15.48 o
   7   0   1      316.95      308.52     11.71 o
   9   0   1       14.31       16.25      4.83 o
 -10   1   1       47.90       40.45      4.01 o
  -9   1   1        9.79       10.37      3.31 o
  -8   1   1        7.31       10.71      3.69 o
  -7   1   1      188.89      163.68     45.20 o
  -6   1   1      129.75      127.28      4.57 o
  -5   1   1     1201.51     1198.19     15.94 o
  -4   1   1       45.25       47.39      3.12 o
  -3   1   1     2241.27     2221.30     18.29 o
  -2   1   1      207.63      225.91      5.05 o
  -1   1   1      138.26      164.45      4.44 o
   0   1   1      330.95      356.06      5.77 o
   1   1   1     7341.41     7571.38     32.16 o
   2   1   1     2286.97     2419.49     11.35 o
   3   1   1     2356.61     2331.19     14.36 o
   4   1   1     2158.82     2197.44      9.08 o
   5   1   1      384.13      369.81      6.93 o
   6   1   1        7.46        6.88      2.78 o
   7   1   1      616.78      606.99      5.14 o
   8   1   1        8.46       15.69      3.16 o
   9   1   1       54.61       53.67      4.24 o
  10   1   1        1.11        1.22      5.15 o
 -10   2   1        6.78        8.96      6.25 o
  -9   2   1      215.89      224.76      5.94 o
  -8   2   1        1.77        2.84      2.33 o
  -7   2   1     1442.05     1470.86     22.16 o
  -6   2   1        0.10        1.26      2.40 o
  -5   2   1      471.26      462.73      3.70 o
  -4   2   1       51.74       66.45      2.92 o
  -3   2   1      333.47      434.55      4.43 o
   0   2   1     1131.12     1163.35      9.10 o
   1   2   1     6276.21     6441.33     45.43 o
   3   2   1     3629.73     3507.90     18.00 o
   4   2   1       11.26       11.63      2.98 o
   5   2   1      934.21      967.65     11.47 o
   6   2   1      466.21      480.21      5.91 o
   7   2   1       79.30       85.01      3.19 o
   8   2   1       15.31       20.74      3.30 o
   9   2   1       49.08       38.55      9.69 o
  10   2   1        0.96        4.03      5.20 o
 -10   3   1       15.57       19.73      5.35 o
  -9   3   1       17.37       22.03      4.92 o
  -8   3   1       23.07       21.12      2.74 o
  -7   3   1       73.97       78.89      3.59 o
  -6   3   1      458.23      455.23      5.49 o
  -5   3   1     1255.86     1252.07     12.79 o
  -4   3   1      438.56      531.98      5.19 o
  -3   3   1     6678.60     6737.41     41.52 o
  -2   3   1     1478.31     1516.22     10.44 o
  -1   3   1     5697.08     5790.66     20.37 o
   0   3   1      502.19      499.78      4.43 o
   1   3   1      885.16      856.99      5.36 o
   2   3   1     4003.09     3930.53     10.86 o
   3   3   1     2156.08     1970.05     12.16 o
   4   3   1     1862.50     1834.06     24.78 o
   5   3   1      535.56      558.89      4.79 o
   6   3   1      445.44      441.23     16.18 o
   7   3   1      565.38      589.12      7.32 o
   8   3   1      151.10      157.54      9.69 o
   9   3   1      184.89      173.98      8.33 o
  10   3   1       33.07       22.77      5.36 o
 -10   4   1       36.62       42.04      5.37 o
  -9   4   1        2.95        7.17      3.41 o
  -8   4   1      361.21      382.29     13.52 o
  -7   4   1       95.85       94.80      4.30 o
  -6   4   1      335.01      325.93      3.80 o
  -5   4   1       54.60       72.26      7.27 o
  -4   4   1     2978.18     3172.31     59.63 o
  -3   4   1     3812.42     3708.68     14.93 o
  -2   4   1     1079.62     1063.62      5.84 o
  -1   4   1     2366.42     2275.11     16.97 o
   0   4   1      445.35      431.39      3.83 o
   1   4   1      636.88      617.61      4.17 o
   2   4   1      198.86      194.05      3.17 o
   3   4   1      100.47       93.86      3.58 o
   4   4   1       85.44       99.28      3.55 o
   5   4   1     1218.78     1157.42      8.38 o
   6   4   1      181.69      181.05      3.73 o
   7   4   1      535.08      537.25     27.53 o
   8   4   1      202.06      179.22      9.10 o
   9   4   1       55.86       58.37      3.61 o
  10   4   1       19.38       21.72      5.10 o
 -10   5   1       11.99       12.80      3.66 o
  -9   5   1        7.22        5.22      2.79 o
  -8   5   1        2.55        6.85      3.32 o
  -7   5   1       46.97       52.08      3.30 o
  -6   5   1       58.33       66.49     11.18 o
  -5   5   1     1633.78     1550.60      6.47 o
  -4   5   1        1.42        3.38      3.82 o
  -3   5   1      997.05      951.20      4.70 o
  -2   5   1       12.63       29.89      2.26 o
  -1   5   1     2241.85     2253.09      6.11 o
   0   5   1      338.60      332.46      4.42 o
   1   5   1      459.06      435.09      5.08 o
   2   5   1     7779.44     7718.33     83.35 o
   3   5   1     1829.42     1785.45     14.10 o
   4   5   1        0.20        3.78      2.59 o
   5   5   1       19.97       22.80      3.11 o
   6   5   1      307.34      308.69     13.28 o
   7   5   1       21.05       31.57      3.47 o
   8   5   1      103.91      102.57      3.97 o
   9   5   1       14.33       21.35      3.45 o
  10   5   1        7.55       11.21      3.79 o
 -10   6   1        8.50       13.66      3.65 o
  -9   6   1       12.71       21.56      3.87 o
  -8   6   1        5.43        3.07      3.94 o
  -7   6   1       36.00       39.62      3.25 o
  -6   6   1      111.62      110.84      2.85 o
  -5   6   1      660.61      638.48     13.33 o
  -4   6   1       16.01       21.46      2.17 o
  -3   6   1     1959.41     1893.12     11.31 o
  -2   6   1     4399.65     4306.62     27.53 o
  -1   6   1       49.29       87.99      2.29 o
   0   6   1       31.96       33.98      2.94 o
   1   6   1       47.93       52.69      2.25 o
   2   6   1      397.93      400.54      3.29 o
   3   6   1       95.98       96.01      2.24 o
   4   6   1      337.79      320.51      3.91 o
   5   6   1      154.06      162.52      5.63 o
   6   6   1     2266.46     2221.54     21.42 o
   7   6   1       39.08       36.29      3.30 o
   8   6   1        5.16        6.13      4.85 o
   9   6   1        8.05        2.65      3.62 o
  -9   7   1       31.23       33.74      3.17 o
  -8   7   1        0.89        5.98      3.28 o
  -7   7   1       29.52       31.76      3.23 o
  -6   7   1      667.29      670.84     13.95 o
  -5   7   1       42.14       47.07      3.31 o
  -4   7   1      744.38      715.74      4.68 o
  -3   7   1      141.70      150.37      2.78 o
  -2   7   1      295.98      319.95      3.04 o
  -1   7   1       42.23       62.86      2.17 o
   0   7   1      950.55     1111.64      5.78 o
   1   7   1      398.78      381.26      4.00 o
   2   7   1     1831.79     1720.95      5.48 o
   3   7   1     1977.44     1950.31      5.57 o
   4   7   1        4.65        4.85      2.13 o
   5   7   1      142.86      148.20      6.02 o
   6   7   1      139.04      139.55      3.10 o
   7   7   1       33.93       39.21      2.77 o
   8   7   1       64.01       61.95      2.95 o
   9   7   1        1.62        3.41      3.47 o
  -9   8   1       24.05       24.87      2.99 o
  -8   8   1       82.89       73.78      3.69 o
  -7   8   1        7.10        9.64      2.63 o
  -6   8   1      166.26      164.93      5.24 o
  -5   8   1      128.89      125.06      3.81 o
  -4   8   1       26.85       22.77      2.12 o
  -3   8   1      267.85      258.74      2.51 o
  -2   8   1     2295.31     2162.73     18.55 o
  -1   8   1       33.20       27.58      1.75 o
   0   8   1       14.20       17.20      1.99 o
   1   8   1      864.11      928.18      4.37 o
   2   8   1      723.36      722.25      3.67 o
   3   8   1      224.23      208.87      2.60 o
   4   8   1       17.57       22.02      2.27 o
   5   8   1      335.27      349.31     14.30 o
   6   8   1      550.96      562.01      4.58 o
   7   8   1       16.16       16.80      3.24 o
   8   8   1        5.81       12.96      3.41 o
   9   8   1        2.52        2.89      2.86 o
  -9   9   1       47.27       47.90      8.41 o
  -8   9   1        4.17        0.28      3.45 o
  -7   9   1       70.84       73.90      5.98 o
  -6   9   1      208.47      229.66      6.29 o
  -5   9   1       36.83       44.60      2.77 o
  -4   9   1      634.15      624.76      6.57 o
  -3   9   1        0.04        1.41      2.20 o
  -2   9   1       80.63       85.65      4.43 o
  -1   9   1      199.82      194.61      4.40 o
   0   9   1     1180.16     1222.83      6.20 o
   1   9   1      397.40      390.60      3.00 o
   2   9   1     1929.01     1913.98     14.87 o
   3   9   1       25.46       23.87      2.10 o
   4   9   1      557.09      563.85      4.85 o
   5   9   1       29.11       29.89      2.69 o
   6   9   1      144.57      156.96      3.58 o
   7   9   1       27.97       31.29      6.71 o
   8   9   1       74.14       59.42      7.21 o
  -8  10   1       67.05       62.14      3.06 o
  -7  10   1        1.53        0.42      3.60 o
  -6  10   1       44.92       42.89      2.39 o
  -5  10   1        9.10       15.78      2.26 o
  -4  10   1       52.48       45.82      2.40 o
  -3  10   1      493.28      473.99      7.64 o
  -2  10   1      596.29      570.88      3.14 o
  -1  10   1      136.31      140.26      2.43 o
   0  10   1      494.85      514.24     10.70 o
   1  10   1        2.67        9.49      2.76 o
   2  10   1        3.46        2.85      2.43 o
   3  10   1       75.04       72.14      2.22 o
   4  10   1      823.10      832.56     14.07 o
   5  10   1       16.66       17.75      3.46 o
   6  10   1      203.63      216.65      9.03 o
   7  10   1        5.65        6.14      2.70 o
   8  10   1        4.58        8.40      2.44 o
  -8  11   1       14.99       12.67      3.15 o
  -7  11   1       94.86       96.46      6.58 o
  -6  11   1      121.50      131.18      9.51 o
  -5  11   1        2.38        1.31      1.98 o
  -4  11   1      448.00      462.58      7.28 o
  -3  11   1      184.48      177.71      2.22 o
  -2  11   1      186.28      179.89      3.84 o
  -1  11   1      101.95      112.65      2.74 o
   0  11   1      372.07      373.15      5.30 o
   1  11   1      293.55      289.52      3.69 o
   2  11   1      375.58      347.18      4.90 o
   3  11   1       16.07       19.60      2.31 o
   4  11   1       54.24       60.14      3.31 o
   5  11   1        9.17       18.00      5.62 o
   6  11   1        4.07       11.19      2.64 o
   7  11   1        0.06        6.04      8.46 o
  -7  12   1        1.30       -2.79      2.79 o
  -6  12   1       57.69       59.68      4.51 o
  -5  12   1       51.06       41.98      2.64 o
  -4  12   1       44.56       53.77      2.48 o
  -3  12   1       33.55       35.73      1.86 o
  -2  12   1      298.77      287.74      4.21 o
  -1  12   1       15.47       12.89      3.35 o
   0  12   1      618.35      635.11      9.03 o
   1  12   1       17.62       20.39      2.43 o
   2  12   1       37.88       40.31      2.06 o
   3  12   1       32.14       28.16      2.22 o
   4  12   1      215.24      203.90      3.50 o
   5  12   1       13.15        8.21      3.60 o
   6  12   1        4.76       14.27     17.14 o
   7  12   1        0.91       10.07      3.60 o
  -6  13   1       35.48       47.10      2.97 o
  -5  13   1       37.92       40.41      2.70 o
  -4  13   1       33.06       31.36      2.27 o
  -3  13   1       44.09       52.33      3.54 o
  -2  13   1       31.63       29.80      1.88 o
  -1  13   1      224.65      208.95      4.17 o
   0  13   1      106.28      115.06      2.60 o
   1  13   1       66.74       67.28      2.97 o
   2  13   1       97.17       93.46      3.73 o
   3  13   1       26.95       29.07      1.96 o
   4  13   1       18.08       26.75      4.85 o
   5  13   1       45.13       61.60      4.27 o
   6  13   1       17.14       24.24      2.90 o
  -5  14   1        7.02        9.76      2.06 o
  -4  14   1       20.35       30.68      2.47 o
  -3  14   1       27.34       29.61      2.01 o
  -2  14   1       51.16       53.49      2.69 o
  -1  14   1       77.37       80.45      2.41 o
   0  14   1      265.76      266.67      4.42 o
   1  14   1        7.53       12.87      4.03 o
   2  14   1       17.49       20.19      2.37 o
   3  14   1       62.44       65.35      4.52 o
   4  14   1       73.22       75.05      3.12 o
   5  14   1        1.74        4.61      3.43 o
  -4  15   1       38.39       36.63      3.13 o
  -3  15   1       24.53       24.11      2.25 o
  -2  15   1        8.52       18.39      6.13 o
  -1  15   1       16.77       23.35      2.17 o
   0  15   1       22.18       30.79      2.45 o
   1  15   1        0.22        2.71      3.33 o
   2  15   1       74.65       73.34      4.53 o
   3  15   1       38.45       39.04      2.68 o
   4  15   1       68.81       79.46      5.55 o
  -3  16   1        3.25        9.01      3.13 o
  -2  16   1        8.31       13.09      1.92 o
  -1  16   1       20.54       19.00      2.54 o
   0  16   1       28.35       29.42      2.58 o
   1  16   1        6.86       11.02      2.72 o
   2  16   1        5.97        7.99      2.24 o
   3  16   1       15.23       11.52      3.60 o
 -10   0   2       17.28       16.84      4.47 o
  -8   0   2      821.07      816.34      9.88 o
  -6   0   2       17.58       25.48      4.68 o
   2   0   2     4033.45     3813.10     86.09 o
   6   0   2        7.47        7.88      3.45 o
   8   0   2       20.06       23.09      6.05 o
  10   0   2       44.53       40.83      7.99 o
 -10   1   2        4.11        3.82      3.72 o
  -9   1   2       31.52       32.15      3.49 o
  -8   1   2      200.79      214.22      4.76 o
  -7   1   2       34.59       30.26      3.55 o
  -6   1   2     1465.65     1472.48     18.83 o
  -5   1   2        0.25       -0.68      2.34 o
  -4   1   2      355.49      374.06      4.16 o
  -3   1   2      315.56      305.57      5.66 o
  -2   1   2       19.61       25.10      4.62 o
  -1   1   2        0.03       -0.22      3.56 o
   0   1   2     9983.19    10750.15     38.86 o
   2   1   2       17.45       18.55      3.40 o
   3   1   2      180.54      170.56      3.33 o
   4   1   2       57.59       60.27      2.80 o
   5   1   2      104.87       96.59      2.53 o
   6   1   2      296.72      298.24      8.18 o
   7   1   2        9.63       10.82      2.92 o
   8   1   2      559.95      566.57     14.22 o
   9   1   2       30.58       31.07      4.34 o
  10   1   2        6.51        7.03      6.53 o
 -10   2   2       50.06       47.18      5.39 o
  -9   2   2      136.02      132.58      4.28 o
  -8   2   2      416.37      401.20      4.85 o
  -7   2   2       37.88       40.89      2.69 o
  -6   2   2       16.65       26.23      4.33 o
  -5   2   2       13.23       19.59      2.38 o
  -3   2   2       94.77      112.75      3.23 o
  -1   2   2       12.91       24.56      3.55 o
   0   2   2     6309.79     6514.44     74.10 o
   1   2   2      119.74      127.05      3.60 o
   2   2   2      178.33      109.64      9.71 o
   3   2   2     1535.55     1573.44     14.55 o
   4   2   2     3347.76     3310.01      9.92 o
   5   2   2       41.72       39.06      2.94 o
   6   2   2      148.83      152.73      3.58 o
   7   2   2        0.44        1.45      4.34 o
   8   2   2        0.16        2.36      3.58 o
   9   2   2        2.51        4.01      3.79 o
  10   2   2       29.30       23.95      6.60 o
 -10   3   2        3.92        1.86      5.15 o
  -9   3   2       10.31       15.64      4.92 o
  -8   3   2        9.66       13.83      5.06 o
  -7   3   2       13.59       20.01      2.99 o
  -6   3   2      349.23      339.43      3.70 o
  -5   3   2      645.19      653.66     12.72 o
  -4   3   2     1078.72     1045.75     18.36 o
  -3   3   2     2160.45     2065.40      6.91 o
  -2   3   2     3151.76     3205.92     10.30 o
   2   3   2     2619.50     2580.49     47.17 o
   3   3   2      126.20      148.00      3.32 o
   4   3   2      140.32      142.80      3.74 o
   5   3   2      522.89      523.49     15.49 o
   6   3   2      745.04      758.33     13.31 o
   7   3   2       67.13       70.00      5.83 o
   8   3   2      297.98      310.76      8.84 o
   9   3   2        6.00        5.92      3.43 o
  10   3   2        5.35        3.00      5.80 o
 -10   4   2       33.10       29.44      5.22 o
  -9   4   2      101.53      106.82      5.28 o
  -8   4   2        1.64        0.91      2.65 o
  -7   4   2      221.06      227.43      3.98 o
  -6   4   2      398.85      394.81      4.40 o
  -5   4   2        1.72        1.86      2.33 o
  -4   4   2      753.52      977.14     13.13 o
  -3   4   2     4720.65     5083.95     10.83 o
  -2   4   2      641.68      534.63      3.88 o
  -1   4   2     6044.54     6082.74     70.87 o
   0   4   2      335.14      334.12      3.20 o
   1   4   2     1491.66     1521.13      9.66 o
   2   4   2      153.00      147.89      3.29 o
   3   4   2      512.33      530.61      4.51 o
   4   4   2     2054.71     2041.94     23.79 o
   5   4   2       24.82       23.16      3.32 o
   6   4   2      162.06      158.71      7.75 o
   7   4   2        9.36       12.98      6.80 o
   8   4   2        5.65        5.44      3.31 o
   9   4   2       90.09       85.74      3.81 o
  10   4   2       39.19       31.15      3.90 o
 -10   5   2        1.16        4.18      3.64 o
  -9   5   2        5.06        7.46      3.45 o
  -8   5   2      165.62      176.37     11.84 o
  -7   5   2      182.58      190.49      3.71 o
  -6   5   2        5.19       13.40      3.30 o
  -5   5   2     2503.01     2544.08     72.66 o
  -4   5   2     2277.49     2338.98      8.81 o
  -3   5   2     3009.11     3245.72      7.26 o
  -2   5   2      257.20      378.29     16.95 o
  -1   5   2      314.03      317.90      3.41 o
   0   5   2     1831.56     1765.31      8.24 o
   1   5   2     2986.15     2901.08     13.15 o
   2   5   2      429.50      433.34      3.24 o
   3   5   2      462.63      455.75      3.77 o
   4   5   2      320.55      306.60      3.25 o
   5   5   2      641.59      653.87      4.82 o
   6   5   2      157.14      155.27      4.49 o
   7   5   2      370.15      372.61      7.27 o
   8   5   2       68.99       72.92      5.80 o
   9   5   2       29.38       27.75      3.56 o
 -10   6   2       16.41       14.04      3.79 o
  -9   6   2       79.57       81.70      4.54 o
  -8   6   2       35.46       27.82      2.78 o
  -7   6   2       32.91       33.97      2.75 o
  -6   6   2      253.63      262.97      3.93 o
  -5   6   2      110.39      121.76      5.78 o
  -4   6   2      953.16      970.44      8.91 o
  -3   6   2     1807.34     1695.50      5.12 o
  -2   6   2     1727.09     1623.58      7.93 o
  -1   6   2        4.71       11.05      3.41 o
   0   6   2       16.00       27.65      2.08 o
   1   6   2     1768.97     1729.47      5.18 o
   2   6   2      216.90      200.21      2.91 o
   3   6   2       65.67       49.97      5.64 o
   4   6   2     1121.40     1094.50     16.18 o
   5   6   2     2092.18     2090.76     24.61 o
   6   6   2      931.22      929.18      5.39 o
   7   6   2       80.82       85.39      3.84 o
   8   6   2       23.14       15.89      3.34 o
   9   6   2       79.08       69.88      4.17 o
  -9   7   2        9.86       16.40      3.45 o
  -8   7   2      165.03      170.54      3.26 o
  -7   7   2        3.82       -2.49      3.23 o
  -6   7   2      260.80      236.08      4.99 o
  -5   7   2      798.84      794.29      4.26 o
  -4   7   2      132.21      142.32      2.79 o
  -3   7   2       67.36       62.22      2.81 o
  -2   7   2      939.75      970.37      5.64 o
  -1   7   2     1103.41     1055.60      4.87 o
   0   7   2      804.69      831.06      4.66 o
   1   7   2      887.82      868.84      4.74 o
   2   7   2      718.14      707.97      6.34 o
   3   7   2      336.67      356.34      5.68 o
   4   7   2      496.07      493.80     19.26 o
   5   7   2       25.19       29.21      2.96 o
   6   7   2      379.82      385.17     10.67 o
   7   7   2      106.13      112.01     10.17 o
   8   7   2       14.29       14.00      3.21 o
   9   7   2       29.96       26.05      2.94 o
  -9   8   2       67.81       80.34      3.80 o
  -8   8   2       76.61       74.08      7.08 o
  -7   8   2        0.29        0.78      2.23 o
  -6   8   2        1.52        1.08      3.06 o
  -5   8   2       93.53       94.56      2.88 o
  -4   8   2       27.32       27.45      2.13 o
  -3   8   2     1677.45     1639.87     14.15 o
  -2   8   2      684.35      666.58      4.24 o
  -1   8   2     1470.43     1499.70      9.64 o
   0   8   2       13.66       16.41      2.86 o
   1   8   2       34.67       20.47      1.87 o
   2   8   2      477.44      495.06      2.96 o
   3   8   2      386.49      372.10      7.30 o
   4   8   2      174.82      175.71      3.42 o
   5   8   2     1162.35     1195.02      6.39 o
   6   8   2        2.22       -0.29      3.21 o
   7   8   2        0.27        3.70      3.19 o
   8   8   2       39.73       33.69      3.51 o
   9   8   2       52.49       54.48      3.77 o
  -9   9   2        2.12        6.09      2.59 o
  -8   9   2        2.05        5.26      5.00 o
  -7   9   2       46.75       48.43      5.71 o
  -6   9   2       93.10      101.56      4.59 o
  -5   9   2      743.60      707.35      5.49 o
  -4   9   2      172.57      159.22      3.40 o
  -3   9   2      146.25      152.89      2.57 o
  -2   9   2      154.90      194.60      4.59 o
  -1   9   2     1141.83     1136.05     12.45 o
   0   9   2       41.82       42.86      2.24 o
   1   9   2     1173.44     1127.96      6.59 o
   2   9   2      750.65      716.60      8.29 o
   3   9   2      172.40      171.63      2.62 o
   4   9   2        2.47        2.52      2.30 o
   5   9   2      214.33      219.81      5.86 o
   6   9   2        3.69        7.78      2.22 o
   7   9   2       24.99       27.21      2.36 o
   8   9   2        9.57       11.86      3.50 o
  -8  10   2        1.73       10.55      7.40 o
  -7  10   2        0.48        4.54      2.68 o
  -6  10   2       14.13       26.33     10.70 o
  -5  10   2       77.60       76.67      2.63 o
  -4  10   2        9.35       17.19      2.08 o
  -3  10   2      649.50      617.14      7.74 o
  -2  10   2        1.64        0.06      2.05 o
  -1  10   2      798.78      790.90      5.77 o
   0  10   2       31.88       29.89      1.85 o
   1  10   2      821.13      778.06     17.36 o
   2  10   2      569.50      571.55      5.89 o
   3  10   2      627.96      642.77      3.56 o
   4  10   2       19.06       22.66      2.74 o
   5  10   2      291.95      303.99      3.82 o
   6  10   2        2.64        4.49      2.25 o
   7  10   2       20.76       19.45      3.33 o
   8  10   2       27.33       26.42      2.91 o
  -8  11   2        0.14       -0.78      2.90 o
  -7  11   2      160.52      162.35      7.07 o
  -6  11   2       60.44       64.14      8.08 o
  -5  11   2       63.68       72.71      3.37 o
  -4  11   2       12.28       12.87      2.05 o
  -3  11   2        4.90        0.70      3.64 o
  -2  11   2       85.03       73.77      2.80 o
  -1  11   2      582.60      594.29     11.06 o
   0  11   2       92.58       91.97      5.12 o
   1  11   2      494.91      495.55      7.05 o
   2  11   2       54.08       52.13      2.08 o
   3  11   2       28.31       30.63      2.02 o
   4  11   2       20.28       26.63      2.55 o
   5  11   2       85.54       81.08      5.83 o
   6  11   2        9.55       15.74      7.83 o
   7  11   2       33.13       29.37      4.48 o
  -7  12   2       24.52       39.02      3.61 o
  -6  12   2        0.11       -2.09      3.41 o
  -5  12   2      309.12      288.70      4.29 o
  -4  12   2        3.44        6.98      2.25 o
  -3  12   2       37.52       51.56      3.59 o
  -2  12   2        0.10        1.72      1.98 o
  -1  12   2      166.93      166.55      5.24 o
   0  12   2        7.37       18.19      2.86 o
   1  12   2        0.06        1.12      1.82 o
   2  12   2        0.58        5.04      2.27 o
   3  12   2      481.43      493.55      8.04 o
   4  12   2       47.10       54.74      5.04 o
   5  12   2       29.91       25.40      2.24 o
   6  12   2        7.83        7.97      2.33 o
   7  12   2        3.08        7.44      2.79 o
  -6  13   2        5.21        7.96      5.12 o
  -5  13   2        7.51       14.25      2.52 o
  -4  13   2       38.01       28.27      2.16 o
  -3  13   2       10.84        8.17      2.48 o
  -2  13   2       11.86        8.21      2.37 o
  -1  13   2        5.19       11.17      2.05 o
   0  13   2       19.09       23.25      3.99 o
   1  13   2      292.02      297.16      5.06 o
   2  13   2        0.18        4.92      2.84 o
   3  13   2        5.35       -0.73      2.08 o
   4  13   2        1.52        5.59      2.30 o
   5  13   2       57.15       54.69      5.68 o
   6  13   2        0.72        6.01      7.01 o
  -6  14   2        0.00        2.29      4.55 o
  -5  14   2       99.32      109.25      2.82 o
  -4  14   2       38.02       31.15      2.03 o
  -3  14   2       58.97       72.29      2.24 o
  -2  14   2       30.43       33.50      4.82 o
  -1  14   2       93.31       89.09      3.39 o
   0  14   2        3.11        5.13      2.34 o
   1  14   2       14.57       12.03      1.88 o
   2  14   2       42.09       41.30      2.34 o
   3  14   2      224.18      233.38      4.25 o
   4  14   2       13.16        9.26      2.50 o
   5  14   2        9.86       10.05      2.68 o
  -4  15   2        5.62        7.25      3.26 o
  -3  15   2       16.02       21.26      3.46 o
  -2  15   2        1.73        1.06      3.16 o
  -1  15   2       38.38       37.95      3.69 o
   0  15   2        7.97        9.11      2.10 o
   1  15   2      268.62      276.62      3.76 o
   2  15   2       44.60       46.18      3.34 o
   3  15   2       41.81       42.31      2.37 o
   4  15   2       36.08       44.53      2.74 o
  -3  16   2        1.93        0.37      2.32 o
  -2  16   2       21.77       30.36      3.18 o
  -1  16   2        9.89        7.74      2.08 o
   0  16   2        5.22        5.20      2.47 o
   1  16   2        9.75       15.30      2.77 o
   2  16   2       22.34       29.31      3.01 o
  -9   0   3      259.40      264.54      7.48 o
  -7   0   3      422.40      399.59      6.97 o
  -5   0   3     4169.84     4015.68     16.79 o
  -3   0   3     2110.76     2162.34     14.16 o
  -1   0   3       35.85       33.17      6.08 o
   1   0   3        4.49        8.93      5.14 o
   5   0   3     1191.43     1295.40      7.60 o
   7   0   3      331.30      328.88      5.06 o
   9   0   3        8.44        7.35      6.12 o
 -10   1   3       35.40       33.04      3.54 o
  -9   1   3        1.65        4.37      3.14 o
  -8   1   3       16.10       19.97      2.97 o
  -7   1   3     1472.29     1456.62      7.66 o
  -6   1   3      644.00      644.26      5.56 o
  -5   1   3      265.89      268.07      4.21 o
  -4   1   3      121.21      118.42      4.86 o
  -3   1   3       52.19       38.49      3.25 o
  -2   1   3     2320.34     2492.90     11.36 o
  -1   1   3     9325.82     9800.40     33.75 o
   0   1   3     1407.07     1512.96      8.47 o
   2   1   3     3447.99     3571.16     16.36 o
   3   1   3     2988.92     2876.41     28.65 o
   4   1   3       16.46       11.07      2.32 o
   5   1   3      277.16      282.88      3.27 o
   6   1   3       25.65       32.96      2.98 o
   7   1   3      335.40      338.74     11.11 o
   8   1   3        0.62        2.20      3.16 o
   9   1   3       50.38       43.16      3.81 o
  10   1   3        3.77        1.41      6.66 o
 -10   2   3       89.32       80.22      5.25 o
  -9   2   3       27.43       29.81      2.80 o
  -8   2   3       36.78       49.72      7.45 o
  -7   2   3        5.81        7.71      2.68 o
  -6   2   3      820.53      817.46     16.57 o
  -5   2   3     4368.77     4491.55     56.11 o
  -4   2   3      640.20      687.25      9.03 o
  -3   2   3     4198.28     4149.19     41.41 o
  -1   2   3     5544.92     5832.99     41.30 o
   0   2   3     1843.99     1973.12     15.92 o
   1   2   3      113.23      144.77      3.64 o
   4   2   3      128.92      105.22      3.05 o
   5   2   3      156.24      178.45      3.70 o
   6   2   3       97.69      107.45      3.34 o
   7   2   3       31.56       33.56      2.73 o
   8   2   3        0.36        6.28      3.22 o
   9   2   3        5.46        8.35      3.74 o
  10   2   3        4.79       10.18      5.26 o
 -10   3   3        0.03        1.16      5.09 o
  -9   3   3      140.44      134.00      5.44 o
  -8   3   3        5.30        5.60      2.78 o
  -7   3   3     1003.17     1053.04     17.37 o
  -6   3   3      594.18      538.83      3.54 o
  -5   3   3       58.12       79.95      2.65 o
  -4   3   3     5887.43     6301.47     27.78 o
  -3   3   3      144.99      172.75      3.48 o
  -2   3   3       86.64      113.52      2.73 o
  -1   3   3     3141.91     3024.85     27.49 o
   0   3   3       52.44       54.12      2.46 o
   1   3   3     2333.67     2276.34      8.08 o
   2   3   3     1378.96     1333.97     12.00 o
   3   3   3      837.49      837.83     11.15 o
   4   3   3     1593.57     1588.30      9.40 o
   5   3   3      373.80      370.44      4.27 o
   6   3   3      155.65      163.61      5.31 o
   7   3   3      364.48      373.26      4.48 o
   8   3   3       41.01       40.13      5.76 o
   9   3   3       10.48       10.45      3.48 o
  10   3   3        0.43        3.01      5.90 o
 -10   4   3       22.34       17.17      5.30 o
  -9   4   3        1.55        7.60      4.90 o
  -8   4   3        0.33       -8.57     11.94 o
  -7   4   3        0.45        4.12      3.01 o
  -6   4   3     1082.78     1108.37     19.30 o
  -5   4   3       50.59       51.62      2.67 o
  -4   4   3     5510.47     6048.79     32.42 o
  -3   4   3     4141.85     4048.44     12.87 o
  -2   4   3      197.75      176.70      3.05 o
  -1   4   3      896.96      904.03      6.36 o
   0   4   3      972.32     1010.62     12.69 o
   1   4   3     1109.05     1053.72      4.69 o
   2   4   3     3348.10     3270.89     15.13 o
   3   4   3     1865.67     1757.43      6.20 o
   4   4   3      202.00      184.88      7.48 o
   5   4   3      469.63      481.29      4.46 o
   6   4   3       50.17       52.22      3.28 o
   7   4   3      685.11      687.46     10.91 o
   8   4   3        3.99        6.61      5.19 o
   9   4   3      198.61      177.51     13.54 o
 -10   5   3        4.61       12.00      5.19 o
  -9   5   3       28.08       37.37      4.81 o
  -8   5   3        0.78        3.13      5.78 o
  -7   5   3        3.17       10.36      3.14 o
  -6   5   3     1528.44     1520.16     13.47 o
  -5   5   3      512.27      491.89     10.49 o
  -4   5   3      202.57      188.17      4.78 o
  -3   5   3     1152.60     1118.71      6.04 o
  -2   5   3      714.86      589.06      3.89 o
  -1   5   3     8080.29     8076.74     19.92 o
   0   5   3      321.13      304.03      2.97 o
   1   5   3       13.60       16.19      2.48 o
   2   5   3     1924.00     1925.93     13.50 o
   3   5   3        1.29        7.17      2.49 o
   4   5   3      231.29      209.54     11.36 o
   5   5   3      823.57      847.35      5.21 o
   6   5   3      626.33      623.53      4.87 o
   7   5   3      785.53      793.56     28.04 o
   8   5   3        0.04       -2.29      3.35 o
   9   5   3       50.70       55.97      6.66 o
 -10   6   3       65.45       62.74      5.50 o
  -9   6   3       47.25       48.77      3.63 o
  -8   6   3       51.86       52.70      3.54 o
  -7   6   3       44.05       40.08      4.45 o
  -6   6   3      237.34      232.45      5.37 o
  -5   6   3       22.30       42.26      7.27 o
  -4   6   3       34.62       31.33      2.08 o
  -3   6   3     1936.56     1877.71      6.44 o
  -2   6   3     1973.18     1842.95     10.04 o
  -1   6   3      789.16      948.49      3.96 o
   0   6   3      327.34      278.64      3.77 o
   1   6   3      977.36      920.67     10.22 o
   2   6   3     1677.61     1630.97     20.62 o
   3   6   3      477.69      484.68      3.62 o
   4   6   3       78.45       90.58      2.51 o
   5   6   3     1329.75     1296.04     39.13 o
   6   6   3       76.10       73.73      4.15 o
   7   6   3       10.87       12.88      2.73 o
   8   6   3      167.30      177.28     11.13 o
   9   6   3       33.61       32.81      4.64 o
  -9   7   3       50.12       63.49      3.64 o
  -8   7   3       20.58       21.05      9.88 o
  -7   7   3       26.12       32.75      3.19 o
  -6   7   3      478.77      483.71     17.25 o
  -5   7   3      515.82      504.82      7.84 o
  -4   7   3      368.17      393.71      4.30 o
  -3   7   3      444.84      403.28      4.15 o
  -2   7   3     4879.59     4904.67     14.52 o
  -1   7   3     1248.45     1217.12      7.31 o
   0   7   3     1015.27     1052.01      9.32 o
   1   7   3        4.82       11.53      2.30 o
   2   7   3      139.92      129.69      2.36 o
   3   7   3      185.58      190.97      2.73 o
   4   7   3       54.46       57.43      6.98 o
   5   7   3       47.88       44.70      4.18 o
   6   7   3      691.27      666.04     14.40 o
   7   7   3       65.79       68.16      2.50 o
   8   7   3        6.88       10.34      2.74 o
   9   7   3        2.26        7.64      3.59 o
  -9   8   3        6.10        5.68      4.13 o
  -8   8   3      131.77      109.81      9.03 o
  -7   8   3      204.03      196.61      3.77 o
  -6   8   3      127.40      136.70      2.98 o
  -5   8   3      226.99      228.40      3.34 o
  -4   8   3      306.56      289.32      4.36 o
  -3   8   3      115.54      122.82      2.78 o
  -2   8   3     1959.10     1918.79     21.11 o
  -1   8   3       28.60       27.08      2.20 o
   0   8   3     1863.65     1747.02     13.76 o
   1   8   3      905.21      921.09      7.79 o
   2   8   3     1307.62     1282.34     10.27 o
   3   8   3      229.71      214.86      3.22 o
   4   8   3     1275.78     1277.76      4.80 o
   5   8   3       32.61       41.43      3.30 o
   6   8   3        1.09       -2.62      2.62 o
   7   8   3        0.29        3.91      3.24 o
   8   8   3      108.94       96.24      3.11 o
  -9   9   3       28.90       28.02      3.56 o
  -8   9   3       91.73       98.88      3.71 o
  -7   9   3        3.28        3.01      5.03 o
  -6   9   3       49.19       42.06      3.10 o
  -5   9   3        1.40        1.73      2.11 o
  -4   9   3       93.62      104.01      2.47 o
  -3   9   3      299.73      296.47      4.93 o
  -2   9   3     1347.67     1298.21     24.54 o
  -1   9   3       16.92       18.50      2.11 o
   0   9   3      587.68      579.64      4.14 o
   1   9   3      112.42      103.81      4.77 o
   2   9   3      155.03      164.39      3.66 o
   3   9   3       91.82       91.42      2.52 o
   4   9   3      260.72      251.66      3.68 o
   5   9   3      318.46      307.96      7.79 o
   6   9   3      199.36      215.68      3.76 o
   7   9   3        0.15       -0.34      4.42 o
   8   9   3        0.19        5.82      5.75 o
  -8  10   3       10.83        6.46     10.08 o
  -7  10   3        8.87        3.56      2.34 o
  -6  10   3      104.22      111.91      4.31 o
  -5  10   3        0.47       -0.09      3.70 o
  -4  10   3      192.66      187.66      5.53 o
  -3  10   3      318.97      331.19      5.69 o
  -2  10   3      689.43      700.08      4.67 o
  -1  10   3      279.17      269.53      3.74 o
   0  10   3      295.79      281.14      5.59 o
   1  10   3     1206.75     1215.66     10.50 o
   2  10   3        5.28        8.72      1.84 o
   3  10   3       20.90       18.35      2.37 o
   4  10   3      138.75      157.73      3.48 o
   5  10   3       45.76       49.57      8.39 o
   6  10   3        8.96       12.49      7.95 o
   7  10   3       97.49       99.26     12.64 o
   8  10   3       16.29       18.75      2.88 o
  -8  11   3       73.98       65.28      3.86 o
  -7  11   3       10.29       18.40      5.81 o
  -6  11   3        4.44        5.40      3.95 o
  -5  11   3        0.02       -0.90      2.11 o
  -4  11   3       85.52       77.38      2.02 o
  -3  11   3        2.11       -1.13      1.96 o
  -2  11   3      315.76      326.28      7.36 o
  -1  11   3      275.94      251.59      2.64 o
   0  11   3      634.56      649.51      7.21 o
   1  11   3      108.10      105.23      5.33 o
   2  11   3      155.19      150.69      2.18 o
   3  11   3       35.16       32.30      2.36 o
   4  11   3      152.62      152.87      2.95 o
   5  11   3       51.87       47.94      2.84 o
   6  11   3       97.61       99.73      9.38 o
   7  11   3       46.67       49.70      3.12 o
  -7  12   3       18.17       24.38      6.42 o
  -6  12   3      156.82      138.33      4.08 o
  -5  12   3       23.59       29.91      2.58 o
  -4  12   3      123.68      146.17      4.80 o
  -3  12   3       84.40       90.87      3.07 o
  -2  12   3       28.20       24.87      2.33 o
  -1  12   3      291.76      277.86      3.37 o
   0  12   3      236.46      245.52      2.23 o
   1  12   3        0.10       -2.37      2.37 o
   2  12   3      459.69      452.72      3.41 o
   3  12   3        5.35        7.05      2.34 o
   4  12   3       97.47       99.29      3.46 o
   5  12   3       31.09       31.86      2.39 o
   6  12   3        1.37       -2.16      5.02 o
  -6  13   3       83.05       92.53      4.45 o
  -5  13   3        2.41        6.86      2.30 o
  -4  13   3        0.73        0.40      2.09 o
  -3  13   3        4.17        6.34      2.30 o
  -2  13   3       17.20       23.97      2.79 o
  -1  13   3       13.92       10.11      2.05 o
   0  13   3      365.65      385.63      6.51 o
   1  13   3        3.52       -0.16      2.99 o
   2  13   3       26.50       24.68      3.20 o
   3  13   3       41.17       38.15      2.58 o
   4  13   3       26.43       28.73      2.25 o
   5  13   3        0.15        9.11      3.28 o
   6  13   3        0.56        3.89      9.70 o
  -6  14   3       70.59       66.38      5.99 o
  -5  14   3       14.67       19.91      2.15 o
  -4  14   3      149.82      175.45      5.06 o
  -3  14   3        8.04       14.80      2.65 o
  -2  14   3        3.92        8.67      2.32 o
  -1  14   3        0.39        3.96      2.31 o
   0  14   3        6.91        4.82      2.55 o
   1  14   3        6.58       10.68      1.76 o
   2  14   3      128.05      137.34      4.34 o
   3  14   3       33.10       28.01      2.46 o
   4  14   3       42.51       33.19      2.57 o
   5  14   3       11.88        9.70      2.72 o
  -4  15   3        9.41       14.25      2.09 o
  -3  15   3        7.30       11.87      2.22 o
  -2  15   3       27.20       26.75      1.98 o
  -1  15   3       37.28       30.99      3.43 o
   0  15   3       87.07       94.16      4.17 o
   1  15   3      119.58      119.31      5.45 o
   2  15   3        6.17        7.75      1.87 o
   3  15   3       38.90       36.72      2.82 o
   4  15   3       54.66       54.12      2.68 o
  -3  16   3        5.01       10.45      2.53 o
  -2  16   3        0.65       -1.28      2.05 o
  -1  16   3        9.14        9.92      2.48 o
   0  16   3        0.69        2.69      1.99 o
   1  16   3       27.12       31.55      2.19 o
   2  16   3       67.50       75.74      2.46 o
 -10   0   4       10.03       11.29      3.50 o
  -8   0   4      261.14      260.69      6.57 o
  -6   0   4      775.35      800.81      8.20 o
  -4   0   4     2272.02     2256.09     13.03 o
   0   0   4     2167.61     2037.44     13.43 o
   2   0   4     1873.29     1739.56      8.84 o
   4   0   4      154.24      208.06      4.43 o
   6   0   4     1068.58     1046.58     17.12 o
   8   0   4       49.11       52.28      4.54 o
  10   0   4       18.48       14.19      8.93 o
 -10   1   4        3.60        4.19      3.24 o
  -9   1   4       27.93       31.13      3.06 o
  -8   1   4      937.59      896.28      8.25 o
  -7   1   4       88.21       89.99      3.84 o
  -6   1   4      123.33      132.87      4.17 o
  -5   1   4       79.41       87.66      3.90 o
  -4   1   4     3446.39     3395.32     76.97 o
  -3   1   4      396.92      390.23      9.37 o
  -2   1   4      129.63      175.22      4.47 o
  -1   1   4       69.58       72.79      5.43 o
   1   1   4     1083.34     1118.24      8.91 o
   2   1   4      332.86      304.21      3.83 o
   3   1   4        3.46        7.61      2.27 o
   4   1   4     5854.68     5801.90     83.37 o
   5   1   4       50.84       54.51      2.74 o
   6   1   4       21.68       21.51      2.47 o
   7   1   4       12.49       13.90      2.97 o
   8   1   4       59.41       62.47      3.69 o
   9   1   4       21.64       18.75      4.35 o
  10   1   4       65.99       57.28      7.23 o
 -10   2   4        7.18        5.97      3.56 o
  -9   2   4       11.60       13.03      3.14 o
  -8   2   4       28.40       34.03      3.33 o
  -7   2   4      133.83      128.63      3.37 o
  -6   2   4      435.92      425.50      5.59 o
  -5   2   4     2334.70     2431.96     64.95 o
  -4   2   4     1614.93     1499.02     25.44 o
  -3   2   4      600.21      595.55      5.79 o
  -2   2   4     2359.66     2601.03     41.90 o
  -1   2   4     3123.64     3375.60     22.37 o
   0   2   4     1231.91     1191.88      7.59 o
   1   2   4      960.59      903.05      9.78 o
   2   2   4     6288.01     6372.00     19.09 o
   3   2   4       23.09       55.24      2.77 o
   4   2   4     1104.30     1091.62     11.51 o
   5   2   4      424.40      407.22      5.69 o
   6   2   4      311.59      295.95     13.78 o
   7   2   4      123.24      124.85      3.68 o
   8   2   4      122.07      137.89      3.89 o
   9   2   4       51.77       56.57      3.70 o
 -10   3   4        2.38        4.32      4.93 o
  -9   3   4       20.30       21.02      3.53 o
  -8   3   4      302.42      308.23      7.14 o
  -7   3   4       69.56       66.31      3.26 o
  -6   3   4        7.57       10.36      2.55 o
  -5   3   4       25.53       39.90      2.20 o
  -4   3   4      345.18      318.48      4.41 o
  -3   3   4     1725.96     1576.01      9.32 o
  -2   3   4     2472.18     2448.80     12.04 o
  -1   3   4        1.98        4.18      3.17 o
   0   3   4     3418.39     3338.50     23.41 o
   1   3   4       59.80       60.83      4.15 o
   2   3   4     1132.38     1107.20     12.87 o
   3   3   4        2.05        7.93      3.02 o
   4   3   4     1750.84     1642.95     48.47 o
   5   3   4      815.14      781.54     14.69 o
   6   3   4      297.00      297.15      4.11 o
   7   3   4       62.96       65.34      3.54 o
   8   3   4       27.14       31.84      3.48 o
   9   3   4        1.03        3.07      3.54 o
 -10   4   4        7.74       21.24      5.06 o
  -9   4   4        3.58        0.59      4.69 o
  -8   4   4       92.75      106.01      7.88 o
  -7   4   4       90.66       81.72      2.76 o
  -6   4   4      775.33      762.80     14.79 o
  -5   4   4      862.21      867.15     18.43 o
  -4   4   4     6935.02     7227.37     74.27 o
  -3   4   4     8049.81     8841.37     20.31 o
  -2   4   4       72.62       77.57      2.34 o
  -1   4   4      717.19      738.37      7.04 o
   0   4   4     3516.72     3271.56     41.85 o
   1   4   4     5302.18     5334.94     32.45 o
   2   4   4      806.84      798.53     12.11 o
   3   4   4      426.34      464.86      5.89 o
   4   4   4      736.40      722.55      8.10 o
   5   4   4      342.93      345.19      6.44 o
   6   4   4      349.32      337.25      4.90 o
   7   4   4      160.84      155.02      4.50 o
   8   4   4      290.98      287.41      9.98 o
   9   4   4       62.03       54.75      3.77 o
 -10   5   4       25.87       28.62      3.70 o
  -9   5   4       10.06       25.88      4.72 o
  -8   5   4      165.50      186.51      4.89 o
  -7   5   4        0.20        1.56      2.73 o
  -6   5   4      151.83      142.29      6.28 o
  -5   5   4      225.84      210.93      3.36 o
  -4   5   4     1292.79     1334.53      5.24 o
  -3   5   4      545.28      449.16      3.26 o
  -2   5   4     7045.29     7005.57     51.98 o
  -1   5   4     2214.20     2259.65     15.09 o
   0   5   4      760.19      752.24      3.77 o
   1   5   4      250.36      255.88      3.45 o
   2   5   4     2745.71     2724.75     28.59 o
   3   5   4      204.07      225.13      2.61 o
   4   5   4      178.05      186.22      5.79 o
   5   5   4      482.21      450.59     23.31 o
   6   5   4      467.68      463.78     15.45 o
   7   5   4       23.06       28.00      3.30 o
   8   5   4       11.32       13.22      5.86 o
   9   5   4       22.08       17.84      3.53 o
 -10   6   4       16.96       16.95      5.32 o
  -9   6   4       26.41       21.40      5.07 o
  -8   6   4        5.56        9.91      3.27 o
  -7   6   4       10.18        5.26      2.65 o
  -6   6   4      306.30      303.12     20.08 o
  -5   6   4     1050.75     1090.56     20.22 o
  -4   6   4      141.02      137.67      2.41 o
  -3   6   4      586.15      591.19      3.15 o
  -2   6   4       37.46       37.94      2.57 o
  -1   6   4      175.99      227.40      2.43 o
   0   6   4     4878.98     4830.84     39.99 o
   1   6   4     4633.68     4349.47     41.98 o
   2   6   4      366.91      401.09      4.07 o
   3   6   4      336.64      381.53      6.61 o
   4   6   4       23.02       28.75      2.61 o
   5   6   4      612.42      574.95      5.90 o
   6   6   4      220.67      230.48      8.67 o
   7   6   4       53.08       52.39      3.36 o
   8   6   4       90.99      104.94     10.77 o
   9   6   4       67.33       63.05     10.66 o
  -9   7   4       51.86       58.95      3.49 o
  -8   7   4       38.62       25.39      5.17 o
  -7   7   4       86.86       82.27     14.23 o
  -6   7   4       84.43       67.25      2.70 o
  -5   7   4        0.56        4.87      2.92 o
  -4   7   4        1.42        6.03      2.71 o
  -3   7   4     1734.81     1662.84     10.05 o
  -2   7   4     1188.54     1169.85      5.59 o
  -1   7   4     2680.61     2627.15     22.88 o
   0   7   4       10.83       18.32      2.32 o
   1   7   4      727.38      706.88      6.38 o
   2   7   4      161.69      147.03      2.84 o
   3   7   4      199.96      190.66      2.57 o
   4   7   4      155.35      149.77     39.59 o
   5   7   4     1145.36     1120.75     18.70 o
   6   7   4      196.48      190.84      3.25 o
   7   7   4        0.28        4.18      5.62 o
   8   7   4       69.13       62.80      3.67 o
   9   7   4       52.44       47.31      5.95 o
  -9   8   4        0.06       -0.94      4.21 o
  -8   8   4      167.47      135.47      6.08 o
  -7   8   4      192.68      212.81      8.01 o
  -6   8   4      366.00      363.09      7.88 o
  -5   8   4      216.63      210.96      2.66 o
  -4   8   4       14.20       16.63      2.89 o
  -3   8   4      317.26      313.40      5.88 o
  -2   8   4       78.31       78.20      3.86 o
  -1   8   4      294.66      296.33      2.63 o
   0   8   4      157.85      141.16      2.21 o
   1   8   4     2692.61     2533.38     27.02 o
   2   8   4      579.44      584.31      7.14 o
   3   8   4      822.10      791.91      6.97 o
   4   8   4       44.62       47.33      2.19 o
   5   8   4       69.18       70.23      3.35 o
   6   8   4       33.21       32.66      2.61 o
   7   8   4       74.20       80.61      8.00 o
   8   8   4        2.89        1.36      4.27 o
  -9   9   4       87.43       93.88     16.47 o
  -8   9   4       15.04       17.04      2.85 o
  -7   9   4       30.17       26.27      5.51 o
  -6   9   4        2.62        0.53      5.24 o
  -5   9   4       74.77       58.46      2.19 o
  -4   9   4       29.94       28.69      2.03 o
  -3   9   4      975.92      888.59      7.42 o
  -2   9   4       25.12       31.11      3.15 o
  -1   9   4     1225.39     1202.67      6.54 o
   0   9   4       63.87       65.07      2.47 o
   1   9   4       66.15       65.49      2.99 o
   2   9   4       27.07       27.27      2.05 o
   3   9   4       76.28       71.61      2.69 o
   4   9   4      110.74      123.38      3.81 o
   5   9   4      581.92      584.50     12.42 o
   6   9   4      213.17      197.74      2.86 o
   7   9   4       42.06       44.63      2.83 o
   8   9   4        0.69        1.80      5.52 o
  -8  10   4        5.60       13.39      6.10 o
  -7  10   4      122.17      118.56      7.30 o
  -6  10   4      158.28      169.21      3.27 o
  -5  10   4      126.60      135.85      3.36 o
  -4  10   4       85.67       70.02      1.97 o
  -3  10   4      122.99      134.36      2.10 o
  -2  10   4        6.97       13.12      1.93 o
  -1  10   4      219.71      226.14      5.26 o
   0  10   4      130.34      137.78      5.38 o
   1  10   4       80.17       72.35      2.15 o
   2  10   4       26.32       28.13      2.06 o
   3  10   4      246.37      250.04      2.83 o
   4  10   4       48.88       58.37      4.07 o
   5  10   4        0.19        0.71      4.41 o
   6  10   4        7.31       13.27      3.19 o
   7  10   4       48.27       49.72      3.51 o
  -8  11   4        0.57        0.83      2.89 o
  -7  11   4       21.00       23.18      3.77 o
  -6  11   4        3.46       10.07      5.03 o
  -5  11   4        7.10       14.87      2.33 o
  -4  11   4       13.20       17.44      3.17 o
  -3  11   4       23.58       35.63      2.04 o
  -2  11   4       30.84       29.67      2.12 o
  -1  11   4      248.77      261.29      5.60 o
   0  11   4       24.35       33.21      3.60 o
   1  11   4       60.08       56.30      1.99 o
   2  11   4      443.76      417.46      9.86 o
   3  11   4      475.01      478.30      5.87 o
   4  11   4        2.71        4.61      2.41 o
   5  11   4      160.36      158.80      5.79 o
   6  11   4        0.37       -3.28      3.28 o
   7  11   4        3.86        4.42      7.61 o
  -7  12   4       32.14       38.50      8.74 o
  -6  12   4       15.77       16.38      2.88 o
  -5  12   4       82.83       88.92      3.60 o
  -4  12   4      108.40       96.32      3.21 o
  -3  12   4       24.23       26.43      2.45 o
  -2  12   4        3.00        3.88      2.05 o
  -1  12   4      806.76      850.83     13.93 o
   0  12   4        7.61        8.24      2.23 o
   1  12   4      250.92      248.02      3.97 o
   2  12   4      121.09      116.64      3.78 o
   3  12   4       30.98       30.32      2.62 o
   4  12   4        1.50        2.69      2.76 o
   5  12   4        2.79       10.14      8.43 o
   6  12   4       19.19       22.79      2.45 o
  -6  13   4        0.66        6.03      3.04 o
  -5  13   4       21.96       21.37      2.21 o
  -4  13   4       28.34       35.36      4.09 o
  -3  13   4      241.97      245.00      5.73 o
  -2  13   4        2.88        4.70      1.72 o
  -1  13   4      327.34      304.31      6.30 o
   0  13   4      249.98      244.10      6.45 o
   1  13   4       67.29       75.92      5.28 o
   2  13   4       24.08       29.33      3.45 o
   3  13   4       52.24       65.84      6.20 o
   4  13   4       17.03       13.58      2.70 o
   5  13   4        7.83       10.39      3.40 o
   6  13   4        0.08        2.29      3.47 o
  -6  14   4        6.22       13.04      3.69 o
  -5  14   4       39.07       50.16      3.13 o
  -4  14   4       11.54       18.83      4.85 o
  -3  14   4       76.85       76.89      2.37 o
  -2  14   4       45.22       32.72      2.74 o
  -1  14   4       28.57       31.22      3.07 o
   0  14   4       11.13       19.64      4.45 o
   1  14   4      124.94      132.29      2.06 o
   2  14   4       20.87       23.85      4.60 o
   3  14   4        2.28        3.80      2.69 o
   4  14   4        9.07       10.20      2.58 o
   5  14   4        0.10       -0.06      8.51 o
  -4  15   4       30.81       36.99      3.48 o
  -3  15   4       48.32       51.67      2.79 o
  -2  15   4        0.91        4.14      1.94 o
  -1  15   4       18.89       18.70      2.18 o
   0  15   4       14.96       13.13      2.49 o
   1  15   4        0.76        2.02      4.54 o
   2  15   4        1.47       -0.55      3.23 o
   3  15   4      129.45      128.45      5.96 o
  -3  16   4       22.83       25.55      5.11 o
  -2  16   4        1.25       -1.00      2.39 o
  -1  16   4       17.88       17.99      2.69 o
   0  16   4        7.48        8.90      2.26 o
   1  16   4       56.97       55.33      2.38 o
   2  16   4       30.46       33.12      3.50 o
  -9   0   5      457.89      445.06     14.62 o
  -7   0   5     1313.11     1374.77      9.98 o
  -5   0   5     2437.97     2513.77     12.74 o
  -1   0   5     3846.93     3781.20     23.84 o
   1   0   5      788.18      732.00      7.05 o
   3   0   5     1184.42     1289.83     14.55 o
   5   0   5        6.69        3.26      3.77 o
   7   0   5      545.48      580.34     10.01 o
   9   0   5       77.78       70.92      6.94 o
 -10   1   5        0.25        1.78      3.27 o
  -9   1   5       97.26       80.33      3.13 o
  -8   1   5       95.35       93.78      3.72 o
  -7   1   5       46.90       46.47      2.87 o
  -6   1   5      172.96      201.40      4.70 o
  -5   1   5     1972.95     1951.41     27.92 o
  -4   1   5      133.81      142.28      7.09 o
  -3   1   5     3502.06     3350.71     71.62 o
  -2   1   5       36.14       53.08      5.93 o
  -1   1   5      813.75      866.32      7.00 o
   0   1   5     1004.76     1073.77      5.94 o
   1   1   5     3036.19     3200.94     13.33 o
   2   1   5       15.76       22.21      4.45 o
   4   1   5        4.79        9.88      2.40 o
   5   1   5      470.86      516.62      3.78 o
   6   1   5       11.06       12.56      2.53 o
   7   1   5      115.92      117.71      2.96 o
   8   1   5       25.42       29.00      3.53 o
   9   1   5       20.03       18.15      3.92 o
 -10   2   5       44.83       52.09      3.94 o
  -9   2   5       15.67       15.27      2.98 o
  -8   2   5       74.08       71.93      3.86 o
  -7   2   5      115.02      115.41      2.84 o
  -6   2   5      544.09      507.31     16.97 o
  -5   2   5       15.72       10.00      2.92 o
  -4   2   5      613.31      636.45     24.03 o
  -3   2   5      306.87      355.44      4.87 o
  -2   2   5      938.74      874.82     20.96 o
   0   2   5     5340.57     5594.95     16.14 o
   1   2   5      859.15      754.43      7.84 o
   2   2   5       72.02       78.28     25.72 o
   3   2   5      677.69      866.10      7.26 o
   4   2   5      185.81      159.43      2.89 o
   5   2   5      497.42      487.12      5.23 o
   6   2   5        4.53        6.51      2.62 o
   7   2   5      682.49      702.98      8.07 o
   8   2   5        9.92       12.47      3.38 o
   9   2   5        5.39        2.76      3.54 o
 -10   3   5       41.54       40.53      4.03 o
  -9   3   5       29.23       27.19      3.22 o
  -8   3   5        4.34        6.22      2.74 o
  -7   3   5       53.82       63.37      3.11 o
  -6   3   5      175.77      179.59      7.71 o
  -5   3   5     1125.56     1086.96     12.25 o
  -4   3   5        6.15        1.74      2.82 o
  -3   3   5     4945.26     5098.66     36.68 o
  -2   3   5      843.40      815.32     20.82 o
  -1   3   5      151.51      142.26      2.88 o
   0   3   5      797.43      929.87      8.00 o
   1   3   5     2006.06     2121.25     14.12 o
   2   3   5       26.36       33.76      2.47 o
   3   3   5     4069.59     3851.73     29.80 o
   4   3   5      630.96      610.73      4.45 o
   5   3   5       55.30       51.27      3.30 o
   6   3   5       93.69       95.07      7.11 o
   7   3   5       13.14       15.65      3.25 o
   8   3   5       26.96       27.90      3.38 o
   9   3   5       26.50       27.14      3.96 o
 -10   4   5        8.52        9.46      5.10 o
  -9   4   5       21.96       23.25      3.68 o
  -8   4   5        2.60        6.99      3.13 o
  -7   4   5      279.47      284.86      6.99 o
  -6   4   5      591.40      587.06     12.84 o
  -5   4   5      154.01      163.93      5.27 o
  -4   4   5      707.53      773.06      6.38 o
  -3   4   5      305.87      343.66      4.53 o
  -2   4   5      263.70      206.20      5.79 o
  -1   4   5     6310.44     6412.52     22.06 o
   0   4   5      811.47      884.21      9.51 o
   1   4   5     7854.09     8505.52    104.02 o
   2   4   5     6580.42     6643.93     64.58 o
   3   4   5       33.15       24.27      2.51 o
   4   4   5      342.96      285.77      4.36 o
   5   4   5       38.51       41.51      8.27 o
   6   4   5      202.60      204.26      3.81 o
   7   4   5      172.91      178.27      8.79 o
   8   4   5        0.07        3.23      3.30 o
   9   4   5        1.43        0.95      2.85 o
 -10   5   5       60.37       62.22      5.33 o
  -9   5   5      131.53      128.89      4.22 o
  -8   5   5        4.83       12.99      6.48 o
  -7   5   5       16.58       18.70      2.77 o
  -6   5   5      120.25      138.96      3.02 o
  -5   5   5      180.21      206.90      3.18 o
  -4   5   5      114.06      110.77      2.40 o
  -3   5   5      221.69      181.79      2.79 o
  -2   5   5     2978.88     2922.85     15.97 o
  -1   5   5     2657.35     2657.75     10.06 o
   0   5   5     1165.43     1145.81     14.02 o
   1   5   5     3724.53     3716.67     30.24 o
   2   5   5     2950.10     2972.02      7.28 o
   3   5   5       67.21       65.24      2.31 o
   4   5   5      258.69      241.11      7.15 o
   5   5   5        0.70        3.89      3.10 o
   6   5   5      106.35      105.85      2.65 o
   7   5   5        7.82       11.62      2.64 o
   8   5   5      155.14      149.66      8.94 o
   9   5   5       21.41       25.08      3.60 o
 -10   6   5        8.74       16.62      5.20 o
  -9   6   5       54.77       52.51      5.20 o
  -8   6   5      138.55      115.97      3.94 o
  -7   6   5      305.75      332.91      7.16 o
  -6   6   5     1921.69     1989.45     29.64 o
  -5   6   5      260.52      273.81      4.77 o
  -4   6   5       10.31       15.57      2.26 o
  -3   6   5       60.52       62.66      2.51 o
  -2   6   5      190.22      188.91      2.57 o
  -1   6   5      896.12      858.23      7.60 o
   0   6   5      962.35      905.65      4.71 o
   1   6   5     1103.14     1006.39      7.07 o
   2   6   5      975.09      932.68      6.64 o
   3   6   5      679.75      679.25      9.19 o
   4   6   5     1759.88     1774.35      8.57 o
   5   6   5      490.78      487.05     16.64 o
   6   6   5      137.25      142.66      5.07 o
   7   6   5      273.44      265.36      7.18 o
   8   6   5        9.83       12.19      6.49 o
   9   6   5        1.30        2.75      4.96 o
  -9   7   5        5.73        9.95      4.98 o
  -8   7   5      111.35      106.78      3.11 o
  -7   7   5       82.89       73.03      2.57 o
  -6   7   5      563.63      577.07     12.20 o
  -5   7   5      640.27      650.59      3.44 o
  -4   7   5      115.12      109.55      2.28 o
  -3   7   5      136.91      116.83      2.30 o
  -2   7   5     4440.01     4295.56     26.61 o
  -1   7   5      689.87      691.87      3.49 o
   0   7   5      555.44      510.93      4.94 o
   1   7   5     1547.27     1493.03      9.92 o
   2   7   5     1244.62     1190.93     10.05 o
   3   7   5      509.79      506.70      4.93 o
   4   7   5        5.28        7.59      2.42 o
   5   7   5      565.08      567.72     15.53 o
   6   7   5      141.85      133.98      4.02 o
   7   7   5        0.17       -2.21      2.26 o
   8   7   5       50.14       53.82      8.17 o
  -9   8   5        0.33       -5.06      5.06 o
  -8   8   5       29.74       34.87      6.44 o
  -7   8   5        0.37       -1.82      2.35 o
  -6   8   5       98.67      111.91      3.12 o
  -5   8   5        0.52        2.76      2.10 o
  -4   8   5       30.53       26.01      2.26 o
  -3   8   5      251.44      267.10      2.79 o
  -2   8   5      368.56      377.30      4.24 o
  -1   8   5       56.49       58.76      2.19 o
   0   8   5     2463.57     2389.20     14.33 o
   1   8   5      582.60      579.96      8.25 o
   2   8   5      180.77      160.33      2.69 o
   3   8   5      650.85      657.20      5.38 o
   4   8   5      371.89      338.92      4.15 o
   5   8   5       28.03       32.18      2.63 o
   6   8   5       14.08       22.91      3.29 o
   7   8   5       11.67       12.57      3.50 o
   8   8   5      147.57      144.85     10.74 o
  -9   9   5       11.31        9.96      2.93 o
  -8   9   5       64.20       67.61      7.85 o
  -7   9   5       53.19       38.22      2.55 o
  -6   9   5      153.59      171.35      3.24 o
  -5   9   5       57.56       41.90      1.91 o
  -4   9   5       69.71       73.14      2.14 o
  -3   9   5       46.29       49.59      2.93 o
  -2   9   5      845.29      813.58      9.87 o
  -1   9   5        4.09        9.15      2.13 o
   0   9   5      343.05      336.14      2.60 o
   1   9   5        2.15        0.88      3.11 o
   2   9   5      422.81      420.61      3.20 o
   3   9   5      194.11      185.02      4.73 o
   4   9   5      117.73      116.12      2.88 o
   5   9   5       97.36      102.95      6.37 o
   6   9   5       47.76       50.89      8.32 o
   7   9   5        3.23       10.83      7.42 o
   8   9   5       31.60       44.54      3.66 o
  -8  10   5       98.26       87.87      3.74 o
  -7  10   5       18.73        9.47      3.08 o
  -6  10   5      160.19      169.69      7.21 o
  -5  10   5       96.09      107.45      2.59 o
  -4  10   5       13.60       14.64      2.34 o
  -3  10   5      504.20      505.44      7.25 o
  -2  10   5      524.86      513.53      2.97 o
  -1  10   5      285.09      266.44      4.02 o
   0  10   5      808.68      835.96      7.10 o
   1  10   5      503.45      513.40      3.60 o
   2  10   5      317.88      288.22      8.73 o
   3  10   5      163.97      151.71      7.43 o
   4  10   5       72.07       74.39      4.22 o
   5  10   5      103.74      121.52      2.64 o
   6  10   5       35.44       41.69      4.18 o
   7  10   5        3.85        2.77      3.42 o
  -8  11   5       25.77       23.84      4.95 o
  -7  11   5        0.01        5.62      3.07 o
  -6  11   5       22.99       26.52      2.66 o
  -5  11   5        0.00       -2.72      2.86 o
  -4  11   5      226.72      241.65      4.66 o
  -3  11   5      171.56      142.81      2.17 o
  -2  11   5      307.09      295.69      6.34 o
  -1  11   5      183.23      174.02      6.77 o
   0  11   5      109.87      108.93      5.50 o
   1  11   5        2.60        2.03      1.95 o
   2  11   5      109.18      108.41      2.87 o
   3  11   5       30.10       28.97      2.51 o
   4  11   5      266.76      275.92      8.69 o
   5  11   5        0.81        1.10      2.63 o
   6  11   5        5.00        6.20      5.10 o
   7  11   5        4.94       10.23      2.89 o
  -7  12   5       11.18       20.32      4.22 o
  -6  12   5       60.61       63.71      2.79 o
  -5  12   5       11.22       20.10      2.43 o
  -4  12   5       21.00       28.64      2.74 o
  -3  12   5       56.23       63.74      2.39 o
  -2  12   5      107.92      107.17      4.05 o
  -1  12   5       72.59       88.52      3.37 o
   0  12   5        2.87        5.46      2.32 o
   1  12   5       51.72       64.63      4.15 o
   2  12   5       95.98       85.93      4.83 o
   3  12   5       24.70       27.66      2.28 o
   4  12   5       15.65       19.37      2.44 o
   5  12   5        0.71        1.62      8.01 o
   6  12   5       90.44       85.47     11.06 o
  -6  13   5       19.46       16.57      2.14 o
  -5  13   5       11.60       15.84      2.46 o
  -4  13   5      279.30      289.25      8.21 o
  -3  13   5        1.40        0.66      2.86 o
  -2  13   5       35.29       36.23      2.75 o
  -1  13   5        2.53        2.18      3.47 o
   0  13   5       35.93       40.43      2.11 o
   1  13   5       31.61       39.24      2.92 o
   2  13   5       48.39       51.72      3.63 o
   3  13   5       62.57       69.54      3.07 o
   4  13   5      568.27      579.35     19.04 o
   5  13   5        0.59        4.86      4.62 o
  -6  14   5        0.22        1.78      5.03 o
  -5  14   5        1.52        3.40      2.49 o
  -4  14   5        6.03        8.59      2.46 o
  -3  14   5      115.65      108.06      2.42 o
  -2  14   5      299.31      289.47      7.45 o
  -1  14   5       14.83       22.10      2.23 o
   0  14   5      245.24      251.70      5.43 o
   1  14   5        1.69        1.95      2.48 o
   2  14   5       13.34       21.79      5.12 o
   3  14   5        0.00        1.86      2.91 o
   4  14   5        0.15        1.80      3.71 o
  -4  15   5       52.97       53.48      3.92 o
  -3  15   5       39.55       39.93      2.12 o
  -2  15   5        0.86        2.04      2.58 o
  -1  15   5        0.06       -2.96      2.96 o
   0  15   5        1.17        7.10      5.22 o
   1  15   5        1.81        6.54      2.14 o
   2  15   5       33.69       33.71      2.74 o
   3  15   5       18.34       21.11      3.92 o
  -2  16   5        6.75       13.78      5.05 o
  -1  16   5       23.89       23.73      3.40 o
   0  16   5       55.32       55.00      3.54 o
   1  16   5        0.19        3.09      2.19 o
 -10   0   6        0.26        6.73      3.76 o
  -8   0   6      214.44      227.85      5.90 o
  -6   0   6       48.55       44.79      4.91 o
  -4   0   6      217.40      244.11      5.10 o
  -2   0   6      565.22      501.50      7.87 o
   0   0   6     1194.29     1056.14     28.79 o
   2   0   6       67.44       86.44      3.28 o
   4   0   6      394.32      327.04      7.49 o
   6   0   6      325.02      345.16     10.14 o
   8   0   6      167.03      171.18      9.54 o
 -10   1   6        2.64        3.70      2.73 o
  -9   1   6       13.04       12.12      2.99 o
  -8   1   6       59.89       65.20      4.19 o
  -7   1   6       26.48       30.27      2.77 o
  -6   1   6       20.20       29.19      3.40 o
  -5   1   6       61.03       80.70      4.12 o
  -4   1   6     8888.42     8974.03     21.59 o
  -3   1   6        1.55        5.24      3.50 o
  -2   1   6     1135.80     1218.12      6.90 o
  -1   1   6        2.85        8.30      2.86 o
   0   1   6       48.50       28.48      2.78 o
   1   1   6       13.06       21.35      2.58 o
   2   1   6     1376.09     1249.51     10.63 o
   3   1   6      923.21      903.88     10.40 o
   4   1   6     3450.09     3427.77     31.51 o
   5   1   6       89.44       95.40      2.69 o
   6   1   6      925.76      887.77      5.96 o
   7   1   6        3.10        2.46      2.55 o
   8   1   6       87.51       94.44      3.41 o
   9   1   6        0.21        3.83      4.34 o
 -10   2   6       56.08       48.34      3.30 o
  -9   2   6        4.70       10.76      2.97 o
  -8   2   6      424.47      442.42      5.52 o
  -7   2   6       27.94       27.19      3.52 o
  -6   2   6       15.73       16.53      2.76 o
  -5   2   6       55.25       32.14      3.49 o
  -4   2   6      467.99      436.29     10.92 o
  -3   2   6     2532.34     2515.62     40.99 o
  -2   2   6     4894.28     4925.78     56.78 o
  -1   2   6     1150.58     1316.47     14.79 o
   0   2   6     5493.36     5563.45     63.51 o
   1   2   6       16.63       23.43      2.21 o
   2   2   6      934.08      961.90     13.63 o
   3   2   6     1949.81     2126.50     13.24 o
   4   2   6     1356.71     1315.20      8.85 o
   5   2   6     1119.96     1104.29     10.07 o
   6   2   6      324.72      339.50      3.57 o
   7   2   6        7.38       13.53      3.36 o
   8   2   6       86.93       88.88      3.69 o
   9   2   6        0.02       -0.86      4.30 o
 -10   3   6       72.75       59.06      3.15 o
  -9   3   6        0.87       -1.38      3.21 o
  -8   3   6       13.22       18.72      2.86 o
  -7   3   6        8.46        7.77      2.40 o
  -6   3   6      446.34      452.03     18.49 o
  -5   3   6      359.48      373.46     10.36 o
  -4   3   6     2393.38     2434.95     75.74 o
  -3   3   6      422.75      417.11      6.02 o
  -2   3   6       11.87       17.72      3.34 o
  -1   3   6        0.73        2.66      2.51 o
   0   3   6     6088.76     6513.18     29.22 o
   1   3   6     1200.34     1219.43     14.37 o
   2   3   6     3218.05     3182.03     25.32 o
   3   3   6      773.35      772.41      7.33 o
   4   3   6      452.80      435.23      4.62 o
   5   3   6        0.04        2.72      2.35 o
   6   3   6      305.12      308.95      4.84 o
   7   3   6      111.06      110.62      3.59 o
   8   3   6       91.76       90.80      4.64 o
   9   3   6       28.51       24.59      3.05 o
 -10   4   6        7.99        5.48      3.63 o
  -9   4   6        9.76        3.25      2.96 o
  -8   4   6      339.47      374.58      8.52 o
  -7   4   6       40.58       36.62      3.20 o
  -6   4   6        0.40        1.39      3.40 o
  -5   4   6      512.48      505.83     25.99 o
  -4   4   6      214.76      243.85      5.19 o
  -3   4   6     3349.67     3061.91     51.19 o
  -2   4   6     2163.47     2200.99     20.73 o
  -1   4   6       16.92       35.75      2.50 o
   1   4   6      124.56      166.91      3.00 o
   2   4   6     3531.18     3671.71     21.35 o
   3   4   6      253.92      265.29      3.24 o
   4   4   6      751.76      737.22      9.41 o
   5   4   6     1290.30     1288.39      6.03 o
   6   4   6      125.59      129.81      6.10 o
   7   4   6       12.00       20.47      3.26 o
   8   4   6       11.27       23.84      4.14 o
   9   4   6        1.39        0.97      3.60 o
 -10   5   6       35.23       28.96      3.81 o
  -9   5   6       80.47       71.72      4.03 o
  -8   5   6       43.50       36.25      3.24 o
  -7   5   6      174.44      177.55      3.58 o
  -6   5   6      828.15      864.53     32.56 o
  -5   5   6      315.75      355.06      8.99 o
  -4   5   6      133.69      137.88      2.57 o
  -3   5   6      350.99      340.03      3.46 o
  -2   5   6      635.02      633.18      6.69 o
  -1   5   6        9.14       16.60      2.51 o
   0   5   6     2360.55     2319.41     16.48 o
   1   5   6     1683.56     1562.40      5.45 o
   2   5   6      806.99      700.05      9.04 o
   3   5   6        3.54        8.27      2.07 o
   4   5   6        1.14        1.92      2.60 o
   5   5   6        4.38       10.55      4.28 o
   6   5   6       11.36       18.87      7.14 o
   7   5   6       38.12       34.35      2.75 o
   8   5   6       24.79       34.29      3.40 o
   9   5   6       89.25       74.89      3.99 o
 -10   6   6        1.69       -1.09      3.65 o
  -9   6   6       73.65       75.71      3.84 o
  -8   6   6      219.00      232.97      5.55 o
  -7   6   6       79.88       76.27      2.90 o
  -6   6   6      243.67      240.54      3.11 o
  -5   6   6       19.25       18.09      2.06 o
  -4   6   6      213.08      207.58      3.07 o
  -3   6   6      971.38     1012.47      5.11 o
  -2   6   6       30.52       19.38      2.16 o
  -1   6   6     2187.92     2342.17     22.45 o
   0   6   6     1392.32     1322.76      7.60 o
   1   6   6      149.79      153.61      4.10 o
   2   6   6      283.13      262.85      3.23 o
   3   6   6      273.20      298.04      4.65 o
   4   6   6        2.71        5.08      2.54 o
   5   6   6      294.81      290.16      3.83 o
   6   6   6      243.19      249.98      6.72 o
   7   6   6       37.93       42.53      3.26 o
   8   6   6        7.77       11.48      5.90 o
  -9   7   6       23.93       31.97      5.11 o
  -8   7   6        2.10       10.00      4.21 o
  -7   7   6      580.96      584.18      9.39 o
  -6   7   6      545.52      556.23      3.46 o
  -5   7   6        2.71       10.93      2.29 o
  -4   7   6      118.67      121.61      3.24 o
  -3   7   6      634.04      589.67      6.66 o
  -2   7   6      265.55      254.19      2.56 o
  -1   7   6       55.31       58.46      2.19 o
   0   7   6      327.53      322.82      3.56 o
   1   7   6     4028.62     3977.96     26.21 o
   2   7   6      615.34      633.19      3.43 o
   3   7   6        6.87        5.96      2.24 o
   4   7   6        7.83       13.88      2.57 o
   5   7   6        0.00        5.07      2.22 o
   6   7   6       34.18       36.19      2.68 o
   7   7   6        8.56       12.70      6.76 o
   8   7   6       10.49        6.43      9.71 o
  -9   8   6       34.94       37.47      5.20 o
  -8   8   6       62.35       55.51      5.12 o
  -7   8   6      205.66      216.27      3.14 o
  -6   8   6       56.06       55.60      5.69 o
  -5   8   6      100.02       97.89      2.23 o
  -4   8   6      471.89      424.83      2.87 o
  -3   8   6      226.53      222.61      2.37 o
  -2   8   6      294.14      315.16      3.98 o
  -1   8   6     2200.69     2155.98     27.47 o
   0   8   6       70.24       76.41      5.98 o
   1   8   6       35.37       36.63      3.86 o
   2   8   6      108.54      105.47      2.89 o
   3   8   6     1274.25     1204.23     10.07 o
   4   8   6      108.80      104.50      2.32 o
   5   8   6      188.30      174.92      3.63 o
   6   8   6      299.06      301.78      3.99 o
   7   8   6       37.01       43.95      4.61 o
   8   8   6        2.72        7.37      2.85 o
  -9   9   6       30.75       33.87      5.38 o
  -8   9   6       46.88       48.29      3.57 o
  -7   9   6      289.25      300.23      6.38 o
  -6   9   6       32.85       36.29      3.69 o
  -5   9   6       20.05       36.93      2.11 o
  -4   9   6       40.34       33.15      2.28 o
  -3   9   6      271.97      241.93      6.53 o
  -2   9   6       19.68       18.73      3.14 o
  -1   9   6      107.24       99.03      2.12 o
   0   9   6       27.45       29.46      2.16 o
   1   9   6     4199.50     4058.63     24.79 o
   2   9   6       27.31       41.96      3.01 o
   3   9   6      306.17      295.27      4.53 o
   4   9   6        0.37       -1.38      2.18 o
   5   9   6       13.29       11.85      3.61 o
   6   9   6       27.34       36.41      6.73 o
   7   9   6       27.46       34.60     11.90 o
  -8  10   6        1.41        1.94      3.50 o
  -7  10   6        9.30       20.52      3.60 o
  -6  10   6       55.14       50.19      2.94 o
  -5  10   6       14.10       16.32      1.90 o
  -4  10   6        0.22        4.18      3.50 o
  -3  10   6      384.51      374.07      2.59 o
  -2  10   6       74.60       95.90      2.22 o
  -1  10   6      893.42      930.05      6.83 o
   0  10   6       93.23       88.03      4.08 o
   1  10   6      484.87      467.45      8.51 o
   2  10   6      655.35      631.06      5.28 o
   3  10   6      318.11      320.55      6.75 o
   4  10   6       32.12       36.88      2.54 o
   5  10   6      135.70      121.93      5.90 o
   6  10   6        0.19        1.35      4.64 o
   7  10   6       45.78       51.96      3.59 o
  -8  11   6        2.54        5.10      6.18 o
  -7  11   6        6.71       10.04      2.27 o
  -6  11   6        2.54        7.41      4.93 o
  -5  11   6      346.81      313.39      3.82 o
  -4  11   6        1.09        1.16      2.86 o
  -3  11   6      262.59      261.81      5.30 o
  -2  11   6       46.35       42.82      1.93 o
  -1  11   6        1.80        0.19      2.10 o
   0  11   6       11.98       13.86      2.05 o
   1  11   6      139.40      142.44      3.65 o
   2  11   6      361.74      391.26      5.37 o
   3  11   6      164.68      174.37      2.69 o
   4  11   6       43.16       46.54      2.60 o
   5  11   6        4.82        9.76      6.17 o
   6  11   6        8.74       -5.26      5.34 o
  -7  12   6       36.76       32.28      2.80 o
  -6  12   6        0.12       -0.01      2.97 o
  -5  12   6        0.15        4.33      2.18 o
  -4  12   6        4.71        9.84      2.06 o
  -3  12   6      107.66      112.70      5.51 o
  -2  12   6       48.83       53.98      2.36 o
  -1  12   6       16.88       17.48      3.62 o
   0  12   6      598.50      596.18     15.62 o
   1  12   6       89.21       90.26      4.50 o
   2  12   6       66.67       59.62      2.20 o
   3  12   6        6.90       19.53      3.45 o
   4  12   6       70.31       72.45      2.32 o
   5  12   6       91.28       93.23      4.73 o
   6  12   6        0.00        3.50      4.93 o
  -6  13   6        5.85       14.20      4.22 o
  -5  13   6      163.24      153.20      8.64 o
  -4  13   6        4.92        4.19      3.35 o
  -3  13   6        0.40        5.93      2.94 o
  -2  13   6       29.82       23.43      3.10 o
  -1  13   6      302.46      300.56      8.43 o
   0  13   6       74.55       85.24      2.75 o
   1  13   6       75.04       77.17      3.94 o
   2  13   6       13.67       14.08      2.31 o
   3  13   6      589.09      564.50     10.35 o
   4  13   6      262.86      236.26      3.29 o
   5  13   6       12.24       18.47      8.18 o
  -5  14   6        0.10        0.77      2.03 o
  -4  14   6        8.88        9.49      2.49 o
  -3  14   6      375.29      364.71      5.23 o
  -2  14   6       47.36       46.93      5.44 o
  -1  14   6       28.71       30.69      4.13 o
   0  14   6       12.69       14.61      2.10 o
   1  14   6        3.72        6.04      5.07 o
   2  14   6       15.75       17.28      2.34 o
   3  14   6        0.93        4.38      2.41 o
   4  14   6        5.09        7.23      3.52 o
  -4  15   6       14.20       14.86      2.12 o
  -3  15   6       32.35       38.11      4.12 o
  -2  15   6       15.22       16.94      2.23 o
  -1  15   6        3.45        9.93      4.29 o
   0  15   6        2.98        6.64      2.46 o
   1  15   6       24.36       24.88      2.82 o
   2  15   6       26.17       27.07      2.24 o
   3  15   6       16.62       24.42      2.31 o
  -2  16   6       64.59       73.59      4.06 o
  -1  16   6       98.02       86.47      5.34 o
   0  16   6        5.14       -0.59      3.38 o
   1  16   6        0.30        5.56      4.97 o
  -9   0   7       32.27       29.83      4.22 o
  -7   0   7       25.69       36.06      3.32 o
  -5   0   7     1231.35     1256.87     82.08 o
  -3   0   7     3859.14     3674.66     14.52 o
  -1   0   7       20.83       50.27      4.09 o
   1   0   7        3.99        0.71      2.70 o
   3   0   7     4138.45     4054.03     23.30 o
   5   0   7      803.80      842.17      7.57 o
   7   0   7        4.91        4.58      3.69 o
   9   0   7      230.05      219.01      8.71 o
 -10   1   7        0.33        2.76      2.91 o
  -9   1   7      151.81      158.58      4.63 o
  -8   1   7       84.31       87.85      3.04 o
  -7   1   7        4.40        4.70      2.31 o
  -6   1   7       49.66       46.39      2.83 o
  -5   1   7     2061.77     2178.63     91.11 o
  -4   1   7     1148.12     1264.29     59.74 o
  -3   1   7      555.88      505.66      7.14 o
  -2   1   7     1212.33     1401.98     14.75 o
   0   1   7      119.54      120.95      3.31 o
   1   1   7      734.64      690.74      3.85 o
   2   1   7      870.79      906.37      4.04 o
   3   1   7     1840.87     1804.37     10.36 o
   4   1   7       75.98       84.89      2.49 o
   5   1   7      238.03      211.75      2.97 o
   6   1   7       31.47       30.16      2.51 o
   7   1   7      885.22      939.51      5.24 o
   8   1   7        1.60        2.17      2.71 o
   9   1   7        0.95        5.35      4.42 o
 -10   2   7        5.34        5.63      3.16 o
  -9   2   7      191.26      171.27      6.91 o
  -8   2   7       30.87       36.07      3.57 o
  -7   2   7      256.62      262.18      7.96 o
  -6   2   7      228.82      226.39      8.41 o
  -5   2   7      615.60      600.20     36.81 o
  -4   2   7       88.29       88.13      4.46 o
  -3   2   7     1949.11     1925.42     45.26 o
  -2   2   7     2936.16     2732.13     31.44 o
  -1   2   7     2595.14     2672.50     37.41 o
   0   2   7      135.09       95.94      3.10 o
   1   2   7      380.44      447.78      4.45 o
   2   2   7     1771.46     1914.52     16.85 o
   3   2   7     2598.98     2385.15     13.63 o
   4   2   7      268.66      241.01      2.93 o
   5   2   7      238.78      254.07      4.37 o
   6   2   7      306.35      314.55      4.43 o
   7   2   7       62.29       60.56      3.23 o
   8   2   7      112.48      103.53      4.62 o
   9   2   7       11.14        4.63      3.97 o
 -10   3   7       10.22       12.55      3.36 o
  -9   3   7      101.10      101.82      3.33 o
  -8   3   7        8.00       11.24      2.84 o
  -7   3   7      348.49      349.82     13.03 o
  -6   3   7       59.75       54.52      2.94 o
  -5   3   7      495.20      502.29     17.81 o
  -4   3   7      123.48      117.85      9.34 o
  -3   3   7      177.16      184.19      3.58 o
  -2   3   7      458.19      490.17      4.93 o
  -1   3   7     2557.46     2491.19     18.74 o
   0   3   7      995.37     1096.69      6.80 o
   1   3   7       51.24       25.04      2.66 o
   2   3   7      123.86      106.43      2.89 o
   3   3   7      177.82      188.14      6.84 o
   4   3   7        3.56        9.71      2.53 o
   5   3   7      300.18      302.78      3.63 o
   6   3   7      341.02      320.70     18.00 o
   7   3   7      462.93      469.69      6.24 o
   8   3   7        2.13        0.85      3.39 o
   9   3   7        5.01        9.65      3.70 o
 -10   4   7       43.88       44.26      3.82 o
  -9   4   7       43.09       43.43      3.27 o
  -8   4   7       27.22       32.21      3.30 o
  -7   4   7       39.41       47.79      2.58 o
  -6   4   7        9.77       10.24      3.37 o
  -5   4   7      940.96      962.21     33.51 o
  -4   4   7      280.54      291.28      3.41 o
  -3   4   7      259.23      261.46      6.57 o
  -2   4   7     2321.31     2133.80     18.28 o
  -1   4   7     1008.05      940.46      4.93 o
   0   4   7     5271.98     5491.53     15.46 o
   1   4   7     2853.51     3335.89     32.18 o
   2   4   7       99.52      122.04      2.92 o
   3   4   7     2650.68     2522.74     18.70 o
   4   4   7      201.00      197.56      2.74 o
   5   4   7       41.79       53.63      2.46 o
   6   4   7      401.54      418.98      5.17 o
   7   4   7        1.55        0.21      3.25 o
   8   4   7       48.39       47.56      2.98 o
   9   4   7       31.14       33.22      3.82 o
 -10   5   7        5.18       -5.12      5.12 o
  -9   5   7       15.05       21.23      3.72 o
  -8   5   7       29.89       25.34      2.59 o
  -7   5   7      501.55      494.52     19.03 o
  -6   5   7      650.58      657.36     21.73 o
  -5   5   7      137.32      146.54      6.66 o
  -4   5   7       73.08       82.60      3.76 o
  -3   5   7       91.70       91.22      3.24 o
  -2   5   7      168.81      176.37      2.95 o
  -1   5   7      673.78      717.91      3.94 o
   0   5   7     1062.24      960.05     10.63 o
   1   5   7     2691.61     2536.22     31.96 o
   2   5   7      659.75      617.80      3.88 o
   3   5   7       20.91       28.40      3.45 o
   4   5   7      171.20      177.12      2.97 o
   5   5   7       38.64       46.12      2.64 o
   6   5   7      104.63      108.06      3.79 o
   7   5   7        0.69        4.47      3.18 o
   8   5   7        3.03        2.63      4.51 o
 -10   6   7       32.58       34.40      3.91 o
  -9   6   7       10.75       16.45      2.98 o
  -8   6   7        3.78        4.59      3.26 o
  -7   6   7       81.42       89.04      5.52 o
  -6   6   7        2.31        5.18      3.56 o
  -5   6   7      671.32      737.01      8.43 o
  -4   6   7      412.45      387.66     10.98 o
  -3   6   7      836.94      818.94      5.95 o
  -2   6   7     6020.64     6092.38     47.27 o
  -1   6   7     3195.19     3357.96      7.02 o
   0   6   7       91.08       84.38      2.79 o
   1   6   7      219.23      224.60      4.52 o
   2   6   7      304.67      317.84      3.16 o
   3   6   7      359.29      306.40      2.60 o
   4   6   7       59.14       45.09      2.25 o
   5   6   7       33.83       34.45      2.35 o
   6   6   7      151.28      153.09      5.20 o
   7   6   7       10.71        4.01      2.36 o
   8   6   7      145.82      142.62     17.75 o
  -9   7   7       17.38       16.50      3.56 o
  -8   7   7      109.77       90.60      3.51 o
  -7   7   7       31.31       44.89      7.66 o
  -6   7   7      283.12      337.92     20.33 o
  -5   7   7       10.68       20.67      3.18 o
  -4   7   7      114.71      110.33      2.94 o
  -3   7   7       81.27       74.73      2.08 o
  -2   7   7      268.13      296.34      3.28 o
  -1   7   7      383.82      397.73      5.82 o
   0   7   7     1480.99     1401.83     10.54 o
   1   7   7     1316.11     1348.69      6.67 o
   2   7   7     1261.53     1223.03     10.46 o
   3   7   7       51.89       48.11      2.57 o
   4   7   7      337.29      322.98      3.98 o
   5   7   7      124.23      137.66      3.39 o
   6   7   7        5.61        3.10      2.25 o
   7   7   7       18.58       16.59      3.42 o
   8   7   7       29.62       29.50      2.68 o
  -9   8   7        0.07        1.27      5.11 o
  -8   8   7      188.95      189.70      4.05 o
  -7   8   7       59.30       51.93      4.58 o
  -6   8   7       88.27       89.42      5.96 o
  -5   8   7        7.61       14.04      6.26 o
  -4   8   7      202.40      183.88      2.24 o
  -3   8   7       15.65       11.29      2.62 o
  -2   8   7      187.41      187.05      3.91 o
  -1   8   7        3.67        4.00      2.28 o
   0   8   7       18.14       22.54      3.68 o
   1   8   7      299.53      324.18      4.31 o
   2   8   7      880.17      918.47     12.08 o
   3   8   7       68.91       65.29      2.04 o
   4   8   7      355.28      347.47      6.74 o
   5   8   7      155.65      165.13      3.10 o
   6   8   7       43.58       49.79      6.95 o
   7   8   7        2.97        6.83      2.78 o
   8   8   7       96.19       84.42     12.77 o
  -9   9   7        5.98       13.94      5.17 o
  -8   9   7      111.72       99.42      3.67 o
  -7   9   7      184.24      162.84      9.25 o
  -6   9   7      225.65      276.80      3.07 o
  -5   9   7       72.81       66.15      3.09 o
  -4   9   7       76.47       59.59      1.95 o
  -3   9   7       37.14       42.60      3.26 o
  -2   9   7        1.26        8.12      2.74 o
  -1   9   7      281.17      309.75      5.81 o
   0   9   7       88.81       88.24      2.89 o
   1   9   7      188.54      175.91      2.72 o
   2   9   7      347.64      317.45      2.76 o
   3   9   7       43.73       46.77      2.51 o
   4   9   7      115.85      103.40      2.42 o
   5   9   7       70.48       90.27      3.35 o
   6   9   7       22.86       14.81      2.68 o
   7   9   7        1.18        5.92      2.81 o
  -8  10   7       18.95       32.46      5.10 o
  -7  10   7       60.07       61.81      2.74 o
  -6  10   7       17.57       15.36      2.39 o
  -5  10   7       20.10       26.79      1.90 o
  -4  10   7      245.15      268.87      6.89 o
  -3  10   7      200.64      187.01      5.61 o
  -2  10   7      282.45      285.33      5.07 o
  -1  10   7        1.14       -0.15      4.04 o
   0  10   7      236.35      247.26      3.12 o
   1  10   7      102.45       95.50      2.53 o
   2  10   7      345.03      348.65      5.36 o
   3  10   7       89.07       81.94      2.67 o
   4  10   7      336.99      337.67      4.62 o
   5  10   7      104.34      101.50      3.18 o
   6  10   7       82.17       92.61      4.28 o
   7  10   7        0.02        3.30      2.48 o
  -8  11   7       22.42       15.80      5.25 o
  -7  11   7        1.16        3.93      3.57 o
  -6  11   7      103.89      116.18      6.30 o
  -5  11   7        0.93        8.63      2.03 o
  -4  11   7       44.49       45.47      3.22 o
  -3  11   7        2.41        7.24      2.01 o
  -2  11   7      210.09      205.67      4.93 o
  -1  11   7      172.22      166.55      4.43 o
   0  11   7      394.27      401.90      3.61 o
   1  11   7      158.74      157.74      3.50 o
   2  11   7      866.90      811.05      8.65 o
   3  11   7       56.50       62.77      2.17 o
   4  11   7        5.06        2.96      3.34 o
   5  11   7        8.12       11.41      2.31 o
   6  11   7       48.06       55.71      6.03 o
  -7  12   7        3.03        6.10      5.18 o
  -6  12   7        1.45        4.31      2.01 o
  -5  12   7       52.74       67.39      4.78 o
  -4  12   7      208.05      200.50      5.89 o
  -3  12   7        1.94        2.99      2.63 o
  -2  12   7      253.94      264.54      3.68 o
  -1  12   7      257.89      252.82      5.47 o
   0  12   7       40.30       48.62      2.55 o
   1  12   7       46.66       47.10      3.11 o
   2  12   7       87.67       87.41      2.46 o
   3  12   7        1.22        5.60      4.81 o
   4  12   7       99.00      103.65      2.60 o
   5  12   7        2.82        3.33      6.11 o
  -6  13   7       12.22       12.26      2.66 o
  -5  13   7       27.41       32.55      2.10 o
  -4  13   7       71.85       69.55      2.32 o
  -3  13   7       53.20       50.33      2.20 o
  -2  13   7      178.09      173.87      4.66 o
  -1  13   7       11.48        7.66      2.41 o
   0  13   7      323.75      349.13      7.07 o
   1  13   7       16.46       24.54      2.65 o
   2  13   7       13.77       22.40      5.11 o
   3  13   7      138.19      122.39      2.84 o
   4  13   7       46.99       38.56      2.48 o
   5  13   7        8.41       11.87      3.56 o
  -5  14   7        0.03        2.33      2.39 o
  -4  14   7       82.86       92.15      3.89 o
  -3  14   7       63.83       54.72      2.53 o
  -2  14   7        0.51        6.67      1.97 o
  -1  14   7       45.03       46.65      2.01 o
   0  14   7        0.01       -1.04      2.78 o
   1  14   7        1.26       -0.08      4.63 o
   2  14   7       55.71       58.32      2.60 o
   3  14   7        8.77       10.64      2.43 o
   4  14   7       95.55       95.56      2.76 o
  -4  15   7       54.88       58.76      2.28 o
  -3  15   7        4.46        6.10      2.04 o
  -2  15   7        0.65       -2.51      2.51 o
  -1  15   7       39.79       34.63      2.30 o
   0  15   7       68.97       79.24      3.85 o
   1  15   7       11.47       16.02      3.05 o
   2  15   7        0.37       -1.70      5.00 o
 -10   0   8       27.33       27.04      3.68 o
  -8   0   8        0.03       -3.41      3.41 o
  -6   0   8        2.71        4.57      3.26 o
  -4   0   8     7647.62     7395.90     19.11 o
  -2   0   8     2214.87     2330.96     11.23 o
   0   0   8      433.59      326.10      5.42 o
   2   0   8     1598.63     1595.50     13.01 o
   4   0   8     2487.65     2428.71      8.66 o
   6   0   8      129.16      123.68      5.20 o
   8   0   8      173.24      181.42      4.49 o
 -10   1   8       11.25        7.82      2.52 o
  -9   1   8        0.09        0.75      2.75 o
  -8   1   8      195.59      219.41      7.71 o
  -7   1   8       41.74       42.49      2.76 o
  -6   1   8      117.02      125.75      3.82 o
  -5   1   8      118.88      113.95      4.76 o
  -4   1   8     1945.53     1952.91     74.52 o
  -3   1   8      606.22      637.44      4.58 o
  -1   1   8     3180.90     3419.62     32.05 o
   0   1   8     5031.45     4646.36     28.90 o
   1   1   8      272.21      288.87      2.76 o
   2   1   8      593.70      544.51      3.34 o
   3   1   8       50.37       48.83      2.20 o
   4   1   8       34.55       38.69      2.66 o
   5   1   8       78.67       78.02      2.58 o
   6   1   8      960.63      951.46      6.97 o
   7   1   8        0.12       -1.03      2.60 o
   8   1   8       48.00       54.33      3.23 o
   9   1   8        5.72        2.90      4.06 o
 -10   2   8        7.79        9.64      3.33 o
  -9   2   8        9.53        7.96      2.51 o
  -8   2   8        4.90        5.82      2.76 o
  -7   2   8      194.76      209.11      8.09 o
  -6   2   8      129.43      119.73      6.11 o
  -5   2   8      105.29       93.50      3.25 o
  -4   2   8     2178.37     2152.09     92.82 o
  -3   2   8     1762.44     1693.42     33.88 o
  -2   2   8       82.60      108.62      2.92 o
  -1   2   8       13.25       17.02      8.11 o
   0   2   8     1936.13     2110.26     11.98 o
   1   2   8      768.16      788.11     11.06 o
   2   2   8     1442.08     1440.99     18.44 o
   3   2   8      228.55      221.97      4.00 o
   4   2   8     1269.63     1236.76     15.50 o
   5   2   8      235.92      217.85      2.91 o
   6   2   8       41.40       45.60      2.57 o
   7   2   8      158.35      140.71      3.55 o
   8   2   8      101.25       96.69      4.18 o
   9   2   8       32.55       36.69      5.95 o
 -10   3   8       42.09       31.88      3.44 o
  -9   3   8        8.39        3.23      2.45 o
  -8   3   8      279.74      305.62     13.86 o
  -7   3   8        2.06        7.51      3.54 o
  -6   3   8       37.81       36.65      3.47 o
  -5   3   8      373.95      375.82     26.31 o
  -4   3   8      196.00      199.00     12.22 o
  -3   3   8      350.43      351.72      4.74 o
  -2   3   8     1255.85     1179.83     21.13 o
  -1   3   8     1517.27     1449.06     18.54 o
   0   3   8      869.53      680.62      9.81 o
   1   3   8      106.15      126.91      4.92 o
   2   3   8        0.80        3.03      2.49 o
   3   3   8      232.18      232.08      2.92 o
   4   3   8      459.41      460.50      5.16 o
   5   3   8     1424.73     1384.73     13.70 o
   6   3   8      281.28      285.45      3.97 o
   7   3   8        3.17        2.70      4.88 o
   8   3   8       20.64       25.41      3.54 o
 -10   4   8        7.28        3.57      2.80 o
  -9   4   8       22.85       26.19      2.83 o
  -8   4   8       34.84       38.75      2.94 o
  -7   4   8      102.48      114.58      4.52 o
  -6   4   8     1193.38     1168.24     63.25 o
  -5   4   8      345.86      340.67      9.72 o
  -4   4   8     1445.32     1501.90     31.59 o
  -3   4   8     1961.08     1890.92     23.39 o
  -2   4   8       58.47       65.05      2.63 o
  -1   4   8       73.01       70.81      2.87 o
   0   4   8        3.25        6.11      2.72 o
   1   4   8     1908.23     1848.33     25.80 o
   2   4   8     1587.39     1433.84     16.13 o
   3   4   8       19.08       20.58      2.58 o
   4   4   8      318.91      340.86      5.92 o
   5   4   8     1196.51     1116.07     13.22 o
   6   4   8      183.71      197.60      4.02 o
   7   4   8       29.86       26.15      4.97 o
   8   4   8       23.43       19.45      5.45 o
 -10   5   8       11.21       21.51      7.38 o
  -9   5   8       57.98       52.72      3.22 o
  -8   5   8      154.66      139.53      5.19 o
  -7   5   8      172.03      151.82      3.32 o
  -6   5   8       49.37       55.55      2.91 o
  -5   5   8      320.21      314.41      4.27 o
  -4   5   8     1430.31     1373.16      9.30 o
  -3   5   8      269.16      275.92      9.02 o
  -2   5   8      216.80      239.90      3.14 o
  -1   5   8      107.19       97.53      2.79 o
   0   5   8     1910.30     1946.05     17.88 o
   1   5   8      631.13      670.37      9.19 o
   2   5   8      295.17      313.73      5.35 o
   3   5   8       44.23       60.12      2.47 o
   4   5   8      485.25      520.87      7.93 o
   5   5   8      737.49      691.70      7.05 o
   6   5   8       47.96       47.05      2.83 o
   7   5   8       95.66       90.40      3.57 o
   8   5   8       44.91       44.61      6.44 o
 -10   6   8       10.65        8.29      3.64 o
  -9   6   8       32.59       39.59      2.85 o
  -8   6   8       16.97       18.58      4.24 o
  -7   6   8       57.55       68.57      6.66 o
  -6   6   8      505.74      513.38     27.19 o
  -5   6   8      315.81      317.95      8.47 o
  -4   6   8       92.66      112.20      2.73 o
  -3   6   8      466.71      428.80      5.38 o
  -2   6   8      277.51      295.25      5.04 o
  -1   6   8      125.84      157.63      2.93 o
   0   6   8        0.88        6.00      2.02 o
   1   6   8     1990.66     1934.08     25.67 o
   2   6   8     2290.62     2248.92     15.97 o
   3   6   8       52.58       63.90      2.73 o
   4   6   8       27.79       27.02      2.43 o
   5   6   8        8.52        9.26      2.55 o
   6   6   8       63.90       57.89      4.07 o
   7   6   8      104.53       93.29      3.58 o
   8   6   8       23.74       26.47      3.58 o
  -9   7   8        0.63        0.63      2.83 o
  -8   7   8       20.69       21.52      3.19 o
  -7   7   8      163.06      172.82      5.00 o
  -6   7   8      370.53      337.49      3.84 o
  -5   7   8        3.31       15.11      2.65 o
  -4   7   8       48.04       47.04      2.71 o
  -3   7   8     2799.36     2861.82     39.13 o
  -2   7   8       45.72       34.46      2.66 o
  -1   7   8       78.06       67.87      2.08 o
   0   7   8       69.87       63.32      2.21 o
   1   7   8     1150.26     1071.47      7.78 o
   2   7   8       84.82       87.41      2.24 o
   3   7   8      105.01      104.17      2.71 o
   4   7   8      403.32      393.31      3.15 o
   5   7   8      474.62      470.20      4.25 o
   6   7   8       40.60       36.01      4.42 o
   7   7   8       10.99       16.11      2.78 o
   8   7   8        3.37        5.67      3.91 o
  -9   8   8       40.62       44.47      3.35 o
  -8   8   8        2.23        7.09      2.69 o
  -7   8   8      118.74      105.70      4.09 o
  -6   8   8        0.24       -1.37      9.90 o
  -5   8   8      836.67      817.24      4.14 o
  -4   8   8       47.19       45.43      4.54 o
  -3   8   8      282.18      284.14      6.49 o
  -2   8   8      618.30      593.61      3.54 o
  -1   8   8      139.13      138.88      2.57 o
   0   8   8      175.46      172.92      2.89 o
   1   8   8      890.91      875.32      7.72 o
   2   8   8      330.31      333.73      3.74 o
   3   8   8      307.54      302.36      4.63 o
   4   8   8        1.59        0.90      2.43 o
   5   8   8        1.90        5.84      8.96 o
   6   8   8        9.12        9.09      3.32 o
   7   8   8       39.08       36.11      8.64 o
  -8   9   8        2.30        1.62      3.29 o
  -7   9   8       98.42      105.97      7.72 o
  -6   9   8        2.49       -7.20      7.34 o
  -5   9   8       96.41      110.28      2.71 o
  -4   9   8        4.81        3.65      3.17 o
  -3   9   8      885.41      919.19      4.36 o
  -2   9   8      250.39      263.65      4.69 o
  -1   9   8      158.33      158.89      2.66 o
   0   9   8      617.44      595.55     14.31 o
   1   9   8      404.33      379.39      3.27 o
   2   9   8      116.42      117.99      2.54 o
   3   9   8      180.97      181.06      2.67 o
   4   9   8        8.00       12.03      1.93 o
   5   9   8      149.24      141.36      6.68 o
   6   9   8       20.08       20.14      2.79 o
   7   9   8       30.02       36.07      3.60 o
  -8  10   8       20.21       19.21      2.82 o
  -7  10   8        2.22        4.12      4.38 o
  -6  10   8        0.47        1.27      2.41 o
  -5  10   8      172.38      189.92      5.78 o
  -4  10   8       58.23       47.81      2.33 o
  -3  10   8       82.26       87.44      2.45 o
  -2  10   8       81.94       79.17      5.22 o
  -1  10   8       27.83       28.31      2.26 o
   0  10   8      231.27      204.16      7.34 o
   1  10   8      532.24      510.49     11.28 o
   2  10   8       24.71       25.25      2.56 o
   3  10   8      255.13      262.52      3.66 o
   4  10   8        0.93        0.82      2.49 o
   5  10   8       30.60       34.65      5.95 o
   6  10   8       89.73       88.24      4.81 o
  -8  11   8        0.10        0.01      5.07 o
  -7  11   8       29.92       36.89      3.66 o
  -6  11   8        0.41       -0.59      1.98 o
  -5  11   8       52.73       54.54      3.78 o
  -4  11   8        2.10       10.59      3.48 o
  -3  11   8      143.52      142.60      3.02 o
  -2  11   8       53.11       64.89      3.57 o
  -1  11   8     1047.80     1061.95     11.02 o
   0  11   8      103.03      118.26      4.54 o
   1  11   8      835.43      800.34      7.16 o
   2  11   8      287.37      277.52      3.51 o
   3  11   8      167.45      168.27      3.06 o
   4  11   8        4.02        2.05      2.81 o
   5  11   8       24.31       19.89      5.61 o
   6  11   8       11.70       13.80      2.93 o
  -7  12   8        8.18       14.08      5.20 o
  -6  12   8        2.80        3.53      3.67 o
  -5  12   8       93.58       93.37      5.29 o
  -4  12   8        7.21       13.55      1.95 o
  -3  12   8      328.23      333.51      2.82 o
  -2  12   8        1.31        1.92      2.72 o
  -1  12   8       25.02       18.81      2.40 o
   0  12   8        3.38        5.79      3.56 o
   1  12   8      175.78      161.40      4.41 o
   2  12   8       46.91       48.29      3.11 o
   3  12   8      219.47      204.82      4.83 o
   4  12   8       74.26       76.18      2.86 o
   5  12   8       24.34       31.60      3.46 o
  -6  13   8        1.68        6.49      2.28 o
  -5  13   8       30.40       31.83      2.47 o
  -4  13   8        0.05       -2.50      2.50 o
  -3  13   8       20.19       25.49      2.41 o
  -2  13   8        3.88        0.58      2.68 o
  -1  13   8      268.18      275.21      2.97 o
   0  13   8       20.90       22.62      2.42 o
   1  13   8        3.39        7.05      2.66 o
   2  13   8       47.08       41.93      2.43 o
   3  13   8      126.48      125.20      2.94 o
   4  13   8       93.85       91.37      3.03 o
  -5  14   8        0.33       -0.55      4.77 o
  -4  14   8       31.22       32.37      2.30 o
  -3  14   8        6.08       19.06      2.95 o
  -2  14   8       73.27       73.32      2.59 o
  -1  14   8       10.50       10.49      3.49 o
   0  14   8       14.72       21.45      5.19 o
   1  14   8       44.69       44.95      2.57 o
   2  14   8        2.05        3.68      2.74 o
   3  14   8       37.84       42.95      2.69 o
  -3  15   8       27.51       25.07      2.30 o
  -2  15   8       74.35       68.79      4.97 o
  -1  15   8      205.51      218.44      3.39 o
   0  15   8       11.65       17.17      6.69 o
   1  15   8        0.59        4.26      4.40 o
   2  15   8        0.18        0.89      2.87 o
  -9   0   9      103.74       93.08      3.88 o
  -7   0   9       51.97       52.36      3.50 o
  -5   0   9     1226.74     1209.06     92.45 o
  -3   0   9     3677.67     3683.35     13.61 o
  -1   0   9     3887.72     3772.16      9.57 o
   1   0   9      962.53      991.36      5.73 o
   3   0   9      516.46      513.35      6.85 o
   5   0   9        6.08        8.96      3.47 o
   7   0   9      604.92      593.28     10.55 o
 -10   1   9        1.24       -2.55      2.55 o
  -9   1   9      179.83      179.76      7.72 o
  -8   1   9       12.29       12.59      2.46 o
  -7   1   9       41.68       52.16      5.76 o
  -6   1   9        4.62        8.29      2.15 o
  -5   1   9      168.33      169.81      7.23 o
  -4   1   9      249.71      305.44      4.31 o
  -3   1   9     2257.95     2432.06     32.58 o
  -2   1   9     1572.21     1661.73      5.52 o
  -1   1   9     4571.93     4227.99     21.07 o
   0   1   9     1476.74     1605.13     12.53 o
   1   1   9      576.48      560.63     10.69 o
   2   1   9        8.35        5.88      2.33 o
   3   1   9     3007.21     3023.48     16.57 o
   4   1   9       27.85       25.64      2.32 o
   5   1   9      247.36      236.77      2.88 o
   6   1   9       78.51       75.75      2.64 o
   7   1   9      101.12      100.66      2.99 o
   8   1   9        8.57        9.08      2.84 o
 -10   2   9        5.99        4.80      2.56 o
  -9   2   9       30.21       34.39      2.94 o
  -8   2   9        5.42        5.94      2.81 o
  -7   2   9       29.89       30.01      2.23 o
  -6   2   9       10.34       16.07      3.33 o
  -5   2   9      827.53      803.31     16.10 o
  -4   2   9      224.77      248.79     21.05 o
  -3   2   9      153.01      134.05      4.20 o
  -2   2   9      225.11      188.42      2.81 o
  -1   2   9     5315.05     5451.63     87.65 o
   0   2   9     4564.35     4873.44     35.79 o
   1   2   9     1018.71      981.39      5.40 o
   2   2   9       18.13       19.66      2.57 o
   3   2   9     1296.90     1277.59      4.44 o
   4   2   9      107.51       95.30      2.58 o
   5   2   9       82.33       87.84      2.53 o
   6   2   9       12.45       15.14      3.18 o
   7   2   9      827.66      803.61     11.72 o
   8   2   9       20.36       25.32      3.64 o
 -10   3   9       10.89       12.09      3.38 o
  -9   3   9       60.47       67.43      3.55 o
  -8   3   9      143.95      148.30      5.28 o
  -7   3   9      249.87      258.15      9.07 o
  -6   3   9      697.30      698.08     41.25 o
  -5   3   9      203.62      176.00      6.94 o
  -4   3   9        0.25        4.56      2.81 o
  -3   3   9      431.20      422.88      4.03 o
  -2   3   9     5018.87     4758.87     19.83 o
  -1   3   9     2811.68     2851.82     11.86 o
   0   3   9      685.82      723.40     10.84 o
   1   3   9      275.19      313.40      2.71 o
   2   3   9       13.39       15.17      2.23 o
   3   3   9     1493.50     1490.35     15.70 o
   4   3   9      242.80      244.00      2.98 o
   5   3   9        1.91        4.91      2.76 o
   6   3   9       67.17       72.87      3.63 o
   7   3   9       28.98       32.45      3.44 o
   8   3   9       67.34       64.37      5.40 o
 -10   4   9       22.93       21.65      3.25 o
  -9   4   9       35.93       24.82      2.89 o
  -8   4   9        6.88        5.26      2.85 o
  -7   4   9      307.21      283.34     15.77 o
  -6   4   9      181.19      188.66     16.24 o
  -5   4   9     1563.95     1638.52     93.53 o
  -4   4   9       83.71       78.62      5.33 o
  -3   4   9       34.48       33.01      2.25 o
  -2   4   9      424.41      424.79      8.59 o
  -1   4   9      307.35      278.96      5.94 o
   0   4   9     1411.47     1274.36     18.19 o
   1   4   9      807.82      787.64     10.05 o
   2   4   9       27.88       29.83      2.21 o
   3   4   9     1016.48     1005.52     12.02 o
   4   4   9       14.28        9.97      3.01 o
   5   4   9      174.27      203.82      4.42 o
   6   4   9      252.85      216.11      4.80 o
   7   4   9        7.64       15.06      5.89 o
   8   4   9       82.77       75.02      3.82 o
 -10   5   9        7.00       10.04      3.22 o
  -9   5   9        9.18        8.15      2.58 o
  -8   5   9       35.00       30.42      2.50 o
  -7   5   9      127.32      127.21      5.67 o
  -6   5   9       13.76       19.81      2.87 o
  -5   5   9     1024.57     1037.43     18.43 o
  -4   5   9      783.23      766.27     16.32 o
  -3   5   9      804.23      738.11     18.91 o
  -2   5   9     1247.30     1160.70     15.88 o
  -1   5   9       10.22       12.45      2.23 o
   0   5   9       97.26       88.73      2.29 o
   1   5   9      318.73      341.44      5.48 o
   2   5   9       59.47       70.15      2.43 o
   3   5   9      772.16      778.59      8.67 o
   4   5   9      684.84      643.57      9.21 o
   5   5   9      399.24      401.77      3.58 o
   6   5   9       24.41       30.60      2.75 o
   7   5   9      137.05      126.47      3.70 o
   8   5   9       22.22       25.82      7.08 o
  -9   6   9        0.14        4.04      4.57 o
  -8   6   9      101.79       89.17      3.75 o
  -7   6   9      248.58      200.89      3.53 o
  -6   6   9      693.18      688.30     45.11 o
  -5   6   9       94.79      116.53      2.86 o
  -4   6   9      500.10      501.87      6.48 o
  -3   6   9      377.39      398.85      4.27 o
  -2   6   9        0.24        2.10      2.25 o
  -1   6   9      112.04      125.91      3.86 o
   0   6   9      416.78      384.93      5.50 o
   1   6   9      622.18      592.88     11.90 o
   2   6   9      953.87      985.23      7.38 o
   3   6   9       69.23       82.57      2.41 o
   4   6   9       36.12       38.05      2.45 o
   5   6   9      333.27      317.23      3.25 o
   6   6   9       11.54       15.51      2.69 o
   7   6   9        6.10        6.33      8.13 o
   8   6   9        1.02        5.66      2.59 o
  -9   7   9       11.12       14.62      3.31 o
  -8   7   9       28.79       25.18      3.13 o
  -7   7   9       40.35       30.92      4.52 o
  -6   7   9      103.64      103.99      5.14 o
  -5   7   9      120.46      115.36      6.14 o
  -4   7   9      735.32      711.46     22.49 o
  -3   7   9        9.33       10.82      5.94 o
  -2   7   9       91.03       72.07      3.27 o
  -1   7   9       37.67       47.58      2.12 o
   0   7   9       13.04       16.44      1.84 o
   1   7   9        8.33       14.93      2.80 o
   2   7   9       13.26        8.70      1.88 o
   3   7   9       90.65       99.08      2.23 o
   4   7   9     1008.81      956.45      9.89 o
   5   7   9      142.22      156.68      6.64 o
   6   7   9       58.29       60.86      3.66 o
   7   7   9       11.98       13.10      5.06 o
  -9   8   9        0.19        6.26      4.32 o
  -8   8   9        5.09        5.33      3.47 o
  -7   8   9       67.12       64.82      3.03 o
  -6   8   9      414.43      435.33     13.61 o
  -5   8   9       67.85       84.71      2.91 o
  -4   8   9      254.72      253.31      6.39 o
  -3   8   9      329.07      319.66      7.68 o
  -2   8   9        1.27        5.00      2.28 o
  -1   8   9        7.20        6.03      2.90 o
   0   8   9      722.36      689.47      3.68 o
   1   8   9      422.11      412.70      9.48 o
   2   8   9     1098.56     1076.35      8.15 o
   3   8   9       36.20       33.91      2.05 o
   4   8   9       98.74      102.90      3.90 o
   5   8   9       15.83       25.48      3.20 o
   6   8   9       11.78       15.27      2.70 o
   7   8   9        5.72        8.10      4.97 o
  -8   9   9       20.77       22.27      4.42 o
  -7   9   9        5.48       15.22      3.91 o
  -6   9   9       87.39      109.57      4.56 o
  -5   9   9      153.59      152.06      4.79 o
  -4   9   9      764.54      747.88      9.38 o
  -3   9   9      648.16      627.11     11.98 o
  -2   9   9      410.08      414.11      7.97 o
  -1   9   9      906.89      935.71     11.95 o
   0   9   9     1368.30     1337.07      7.65 o
   1   9   9      211.01      221.55      2.72 o
   2   9   9       51.02       65.32      2.04 o
   3   9   9       21.56       31.44      2.07 o
   4   9   9      347.80      316.45      8.06 o
   5   9   9       90.65       99.61      3.45 o
   6   9   9        1.88        8.16      3.32 o
   7   9   9        0.02        2.95      4.87 o
  -8  10   9        0.08       -0.31      5.00 o
  -7  10   9        4.48        6.42      3.83 o
  -6  10   9       56.61       62.72      2.94 o
  -5  10   9      109.48      117.61      4.96 o
  -4  10   9      187.66      182.73      3.05 o
  -3  10   9       25.43       22.84      4.63 o
  -2  10   9       64.71       70.72      2.46 o
  -1  10   9       46.38       36.55      5.77 o
   0  10   9      517.43      494.61     15.00 o
   1  10   9      294.84      295.37      3.25 o
   2  10   9      365.31      343.83      3.71 o
   3  10   9       38.35       42.30      4.07 o
   4  10   9       22.50       21.39      2.26 o
   5  10   9       26.43       18.14      2.47 o
   6  10   9       73.34       65.89      4.46 o
  -7  11   9       27.79       26.85      4.46 o
  -6  11   9       10.41       11.31      2.93 o
  -5  11   9      109.73      126.07      4.77 o
  -4  11   9      123.82      123.39      2.45 o
  -3  11   9       64.79       58.85      2.53 o
  -2  11   9      414.60      402.99      8.66 o
  -1  11   9        5.87       13.51      3.20 o
   0  11   9        3.33       10.28      4.12 o
   1  11   9      349.52      360.64      9.84 o
   2  11   9      562.80      566.53      7.39 o
   3  11   9       86.50       85.26      2.35 o
   4  11   9      139.39      128.97      2.36 o
   5  11   9       24.79       21.04      2.46 o
  -7  12   9        2.18        6.05      2.91 o
  -6  12   9       69.20       70.48      4.54 o
  -5  12   9        0.63        3.29      2.47 o
  -4  12   9      152.96      150.97      7.05 o
  -3  12   9       50.66       44.02      2.42 o
  -2  12   9       11.74       14.39      2.70 o
  -1  12   9       45.52       50.89      2.39 o
   0  12   9      276.89      278.84      4.19 o
   1  12   9        0.56       -0.34      2.25 o
   2  12   9       71.46       74.83      3.08 o
   3  12   9       88.52       84.24      3.58 o
   4  12   9       38.48       51.28      2.58 o
   5  12   9       40.07       40.22      2.99 o
  -6  13   9        0.60        1.76      4.41 o
  -5  13   9        0.14        3.31      2.64 o
  -4  13   9        9.02        8.41      2.81 o
  -3  13   9       37.32       26.59      3.97 o
  -2  13   9      195.20      183.93      5.75 o
  -1  13   9       37.07       34.76      2.36 o
   0  13   9        5.92        5.28      2.67 o
   1  13   9       10.25        5.99      2.69 o
   2  13   9       58.01       62.53      2.44 o
   3  13   9       40.80       38.15      2.62 o
   4  13   9        5.68        5.66      2.48 o
  -5  14   9       11.44        7.79      2.31 o
  -4  14   9       34.68       32.96      2.27 o
  -3  14   9      135.55      139.50      3.43 o
  -2  14   9        4.87        5.49      3.74 o
  -1  14   9       51.98       44.92      2.57 o
   0  14   9      102.74      115.33      2.46 o
   1  14   9        1.37       -0.65      2.10 o
   2  14   9        0.35        3.86      2.54 o
   3  14   9       12.80       11.88      2.59 o
  -3  15   9       12.49       19.06      2.57 o
  -2  15   9      113.73      105.31      5.99 o
  -1  15   9       65.29       65.51      2.66 o
   0  15   9       11.73       10.26      5.66 o
   1  15   9       15.87       17.06      2.48 o
 -10   0  10        3.25        8.46      2.97 o
  -8   0  10      315.98      317.78     36.15 o
  -6   0  10        8.07        3.68      4.94 o
  -4   0  10       31.20       15.06      3.33 o
  -2   0  10     5411.72     5825.81     15.81 o
   0   0  10     7838.73     7755.81     95.78 o
   2   0  10       38.60       37.31      4.05 o
   4   0  10      362.08      331.07      8.81 o
   6   0  10      715.18      679.94      5.55 o
   8   0  10       30.42       39.91      4.16 o
 -10   1  10       63.02       61.12      3.67 o
  -9   1  10        2.16        0.18      2.08 o
  -8   1  10      278.47      297.99      5.97 o
  -7   1  10       31.01       33.89      2.18 o
  -6   1  10      871.01      900.80     29.71 o
  -5   1  10       56.83       54.49      2.76 o
  -4   1  10     1835.95     1805.62     36.31 o
  -3   1  10        3.25       10.73      2.46 o
  -2   1  10       96.87       72.52      2.39 o
  -1   1  10        7.43        1.48      2.52 o
   0   1  10      277.69      266.54      4.92 o
   1   1  10     1558.10     1478.64     13.01 o
   2   1  10     6245.80     6295.29     51.57 o
   3   1  10      478.70      461.23      6.96 o
   4   1  10      128.39      132.15      2.70 o
   5   1  10       43.50       36.69      2.35 o
   6   1  10        7.70       11.90      2.46 o
   7   1  10        4.54        5.41      2.43 o
   8   1  10       22.08       16.57      3.45 o
 -10   2  10        1.15        2.89      2.67 o
  -9   2  10       15.40       15.86      2.27 o
  -8   2  10      392.15      434.92     24.40 o
  -7   2  10       21.31       21.65      2.78 o
  -6   2  10      405.82      406.08     18.04 o
  -5   2  10        1.51        2.77      3.46 o
  -4   2  10      539.10      597.44     34.69 o
  -3   2  10      664.31      663.84     16.61 o
  -2   2  10      727.98      656.80      3.66 o
  -1   2  10     1037.03     1128.02      6.29 o
   0   2  10     2849.47     2653.12     13.66 o
   1   2  10      327.61      319.14      3.15 o
   2   2  10        6.34        7.90      2.20 o
   3   2  10       15.45       23.02      3.68 o
   4   2  10      234.88      255.67      2.90 o
   5   2  10       33.55       38.92      2.66 o
   6   2  10      904.57      852.10      4.88 o
   7   2  10        5.35        4.40      2.94 o
   8   2  10       26.02       30.35      4.26 o
 -10   3  10        0.28       -0.76      2.74 o
  -9   3  10       81.69       94.30      4.38 o
  -8   3  10       33.82       37.41      4.71 o
  -7   3  10        9.35       19.50      2.52 o
  -6   3  10      217.78      221.25      8.82 o
  -5   3  10       11.57        3.37      5.89 o
  -4   3  10     1856.42     1840.70     79.72 o
  -3   3  10     1229.88     1232.77     30.33 o
  -2   3  10      533.58      557.03     10.24 o
  -1   3  10      221.79      193.19      3.76 o
   0   3  10      114.86      140.48      2.87 o
   1   3  10     2127.70     2048.36      8.80 o
   2   3  10     2152.82     2160.06     31.35 o
   3   3  10      215.35      212.73      3.41 o
   4   3  10      298.72      300.83      3.10 o
   5   3  10       48.83       62.01      4.54 o
   6   3  10        3.32        1.98      2.78 o
   7   3  10       17.81       13.46      2.54 o
   8   3  10       16.59       17.05      4.06 o
 -10   4  10       11.52       11.19      2.76 o
  -9   4  10        1.08        2.87      2.46 o
  -8   4  10       62.51       69.39      3.27 o
  -7   4  10      601.72      582.72     43.06 o
  -6   4  10        6.85        4.83      3.36 o
  -5   4  10       34.66       35.65      9.22 o
  -4   4  10        1.01        4.70      2.46 o
  -3   4  10       47.35       53.55      9.22 o
  -2   4  10     1022.01     1070.82      8.77 o
  -1   4  10      514.90      556.79     10.15 o
   0   4  10      472.36      481.18     12.71 o
   1   4  10      856.16      839.83      9.74 o
   2   4  10      324.57      340.94      7.41 o
   3   4  10      173.62      171.96      4.66 o
   4   4  10       93.61      102.33      2.79 o
   5   4  10      665.58      605.81     26.87 o
   6   4  10       99.72       97.17      3.02 o
   7   4  10        6.65        9.89      2.76 o
   8   4  10        0.33        1.87      2.98 o
 -10   5  10        1.74        2.54      3.21 o
  -9   5  10       11.05       19.10      2.89 o
  -8   5  10        2.16       -0.40      3.00 o
  -7   5  10        7.41       11.20      3.40 o
  -6   5  10        0.53        3.82      3.31 o
  -5   5  10      487.36      488.29      5.45 o
  -4   5  10       63.01       65.63      2.84 o
  -3   5  10     1806.02     1824.81      7.28 o
  -2   5  10      151.13      156.42      5.19 o
  -1   5  10       94.18      104.37      2.77 o
   0   5  10        2.72        1.92      2.33 o
   1   5  10      789.67      776.49      8.90 o
   2   5  10      453.91      424.70      4.64 o
   3   5  10       81.83       80.15      2.27 o
   4   5  10      714.16      700.10      6.68 o
   5   5  10      354.90      342.88      8.06 o
   6   5  10        0.94       12.47      3.20 o
   7   5  10        2.29       -3.41      3.41 o
   8   5  10       16.91       23.18      5.36 o
  -9   6  10        0.08       -2.83      2.83 o
  -8   6  10       15.48       11.19      2.44 o
  -7   6  10      308.37      292.81     20.42 o
  -6   6  10      263.84      260.72      3.60 o
  -5   6  10        6.55       15.85      2.39 o
  -4   6  10       14.28       30.27      7.47 o
  -3   6  10      199.78      212.54     10.08 o
  -2   6  10     1653.55     1661.64     22.11 o
  -1   6  10       98.99       98.75      2.48 o
   0   6  10      107.82       99.29      6.30 o
   1   6  10     1138.52     1105.39     13.14 o
   2   6  10      457.93      489.20      3.73 o
   3   6  10       83.94       67.25      2.00 o
   4   6  10       86.32      105.53      2.83 o
   5   6  10      233.29      245.51      3.68 o
   6   6  10       88.38       98.73      3.54 o
   7   6  10        0.57       -0.60      3.36 o
  -9   7  10        8.68       10.42      2.80 o
  -8   7  10        0.34        0.37      2.79 o
  -7   7  10        0.06       -3.61      3.65 o
  -6   7  10       35.35       35.69      3.74 o
  -5   7  10       92.49       80.41      2.50 o
  -4   7  10      884.33      853.05      4.09 o
  -3   7  10        9.94       19.83      5.58 o
  -2   7  10     1709.27     1639.87     15.68 o
  -1   7  10        6.73        8.30      3.16 o
   0   7  10       51.38       53.88      6.02 o
   1   7  10       20.65       25.40      1.91 o
   2   7  10        5.36       10.19      2.25 o
   3   7  10      461.48      453.02      3.18 o
   4   7  10      186.78      168.66      2.99 o
   5   7  10      223.12      221.39      4.65 o
   6   7  10        1.92       -2.35      2.35 o
   7   7  10       27.28       24.00      3.02 o
  -9   8  10       12.50        8.70      3.43 o
  -8   8  10        8.64        5.46      4.95 o
  -7   8  10      115.73      107.27      6.92 o
  -6   8  10      171.74      167.46      3.68 o
  -5   8  10       89.51      107.91      2.60 o
  -4   8  10        0.12        1.44      3.08 o
  -3   8  10      782.20      820.89      6.86 o
  -2   8  10      205.83      207.98      2.77 o
  -1   8  10       26.13       33.92      2.48 o
   0   8  10       26.88       20.17      3.40 o
   1   8  10      268.19      282.81      3.07 o
   2   8  10       45.05       46.14      1.93 o
   3   8  10       19.27       18.67      4.07 o
   4   8  10      188.11      175.48      2.55 o
   5   8  10      220.29      225.03      7.68 o
   6   8  10        1.73        0.41      3.29 o
   7   8  10        2.83        1.10      3.09 o
  -8   9  10        5.92        5.78      2.93 o
  -7   9  10        4.56        2.89      3.44 o
  -6   9  10        4.69        5.87      2.80 o
  -5   9  10      217.90      205.97      6.21 o
  -4   9  10       16.77       13.62      2.38 o
  -3   9  10      423.34      437.71      6.56 o
  -2   9  10       32.00       37.63      2.37 o
  -1   9  10       94.75      104.29      2.50 o
   0   9  10     1460.01     1411.73      9.43 o
   1   9  10      184.70      203.21      5.45 o
   2   9  10        0.94        4.54      2.18 o
   3   9  10      265.57      270.84      2.66 o
   4   9  10        4.93        4.55      2.85 o
   5   9  10       61.94       57.79      2.96 o
   6   9  10        6.38        9.58      3.37 o
  -8  10  10        6.54        9.69      4.03 o
  -7  10  10       61.09       61.05      3.71 o
  -6  10  10       10.42        8.18      2.77 o
  -5  10  10      232.34      233.41      2.95 o
  -4  10  10        6.33        8.37      2.32 o
  -3  10  10       98.84      111.42      3.10 o
  -2  10  10       51.83       55.02      4.62 o
  -1  10  10      487.98      494.43      7.94 o
   0  10  10      100.03       92.28      3.84 o
   1  10  10      518.12      483.53      3.26 o
   2  10  10        3.14        7.01      2.26 o
   3  10  10       33.04       37.79      2.17 o
   4  10  10       16.33       15.80      2.00 o
   5  10  10      136.64      135.00      9.15 o
   6  10  10        1.92        6.82      2.50 o
  -7  11  10       18.76       19.86      4.20 o
  -6  11  10        5.26        2.92      2.82 o
  -5  11  10      136.30      112.83      3.55 o
  -4  11  10       25.90       38.16      2.41 o
  -3  11  10      347.41      343.56      2.92 o
  -2  11  10       81.65       86.51      2.31 o
  -1  11  10        0.19        1.84      2.71 o
   0  11  10       10.03        6.16      3.06 o
   1  11  10      275.75      257.31      4.30 o
   2  11  10       58.09       52.88      2.39 o
   3  11  10      167.72      172.23      2.33 o
   4  11  10        0.00       -2.34      2.34 o
   5  11  10       53.26       50.79      4.29 o
  -6  12  10        0.31        4.17      2.93 o
  -5  12  10       30.57       30.11      2.56 o
  -4  12  10       46.58       52.52      2.84 o
  -3  12  10        7.87        7.04      2.66 o
  -2  12  10       77.05       63.05      4.11 o
  -1  12  10      425.91      429.13      3.63 o
   0  12  10        6.78        0.61      2.63 o
   1  12  10       63.27       60.18      2.29 o
   2  12  10        8.72       12.99      2.98 o
   3  12  10        5.09        4.89      2.16 o
   4  12  10       18.47       19.33      2.43 o
  -5  13  10       85.75       95.89      4.76 o
  -4  13  10       12.69       19.60      4.80 o
  -3  13  10      234.01      232.80      4.87 o
  -2  13  10        0.05       -1.99      3.43 o
  -1  13  10        7.86       10.12      3.72 o
   0  13  10        0.46        5.76      3.99 o
   1  13  10      104.00       89.02      3.85 o
   2  13  10       22.84       30.76      2.76 o
   3  13  10       35.83       36.73      5.13 o
  -4  14  10       21.87       23.52      3.75 o
  -3  14  10        1.49        0.96      4.24 o
  -2  14  10       66.83       61.94      2.65 o
  -1  14  10      184.09      180.49      3.18 o
   0  14  10       29.85       36.08      3.21 o
   1  14  10       10.82       15.21      3.31 o
   2  14  10       27.90       26.24      4.17 o
  -2  15  10       33.79       36.47      2.98 o
  -1  15  10        2.32        3.53      5.79 o
   0  15  10        5.53        6.89      2.91 o
  -9   0  11       88.80       95.07     11.92 o
  -7   0  11      115.57      134.39      8.41 o
  -5   0  11      219.00      192.21      5.47 o
  -3   0  11       57.53       65.43      4.71 o
  -1   0  11     8242.40     8064.39    142.17 o
   1   0  11        0.04       -1.28      2.88 o
   3   0  11     1948.17     1955.91     60.46 o
   5   0  11       67.27       69.92      3.45 o
   7   0  11      245.07      244.71      6.41 o
 -10   1  11      132.06      121.60      6.60 o
  -9   1  11       47.11       48.29      2.90 o
  -8   1  11        3.89        8.03      2.05 o
  -7   1  11      109.88      107.53      6.02 o
  -6   1  11       24.24       29.89      2.50 o
  -5   1  11     1154.78     1167.15     49.85 o
  -4   1  11      272.01      270.33      8.14 o
  -3   1  11        2.38       -0.28      4.56 o
  -2   1  11     1013.46     1040.52     14.33 o
  -1   1  11       52.77       40.63      2.30 o
   0   1  11      794.77      794.09     11.22 o
   1   1  11     5938.19     6024.94     59.22 o
   2   1  11      148.06      153.04      2.76 o
   3   1  11       19.31       22.28      2.15 o
   4   1  11      519.59      525.83      3.39 o
   5   1  11       76.09       87.72      2.51 o
   6   1  11       10.33       13.31      2.40 o
   7   1  11       77.25       81.43      2.81 o
   8   1  11       20.02       17.68      3.26 o
 -10   2  11        0.90        3.03      2.55 o
  -9   2  11      345.70      334.38     15.37 o
  -8   2  11      213.04      210.09      9.58 o
  -7   2  11      166.69      172.88      5.98 o
  -6   2  11      123.21      133.95      6.28 o
  -5   2  11      120.10      111.81      4.71 o
  -4   2  11      213.94      216.77      8.86 o
  -3   2  11      135.83      140.62      3.70 o
  -2   2  11      117.42      129.75      4.89 o
  -1   2  11     5003.29     5006.33     44.21 o
   0   2  11      725.43      748.92     15.15 o
   1   2  11       17.71       21.38      4.50 o
   2   2  11       17.95       23.77      2.83 o
   3   2  11      994.60     1002.22     19.02 o
   4   2  11      687.27      715.98      5.19 o
   5   2  11       13.72       17.82      2.61 o
   6   2  11        2.59       -1.05      2.70 o
   7   2  11      104.16      110.49      3.33 o
   8   2  11        2.70        7.09      3.56 o
 -10   3  11       10.99       13.93      2.62 o
  -9   3  11        0.34        1.56      4.04 o
  -8   3  11      292.83      245.53      6.11 o
  -7   3  11      300.15      288.65      8.14 o
  -6   3  11     1120.56     1214.61     88.87 o
  -5   3  11     2470.80     2547.00     72.54 o
  -4   3  11      232.56      255.96     19.72 o
  -3   3  11       65.76       54.70      1.91 o
  -2   3  11     1627.44     1552.30     11.00 o
  -1   3  11       77.94       66.81      2.54 o
   0   3  11     1627.70     1632.51     22.68 o
   1   3  11      405.50      436.06      3.46 o
   2   3  11      411.51      416.32      6.24 o
   3   3  11     1566.34     1593.91     16.51 o
   4   3  11      510.00      518.21      5.57 o
   5   3  11       22.79       27.01      2.72 o
   6   3  11      149.56      150.34      3.33 o
   7   3  11      108.75      108.47      3.77 o
   8   3  11       33.60       26.24      3.86 o
 -10   4  11        6.67       10.03      3.08 o
  -9   4  11       53.38       57.55      3.05 o
  -8   4  11      136.88      129.94      4.22 o
  -7   4  11        0.86        5.23      3.36 o
  -6   4  11       16.38       27.22     11.26 o
  -5   4  11        3.57        4.64      4.51 o
  -4   4  11       23.46       29.80      3.78 o
  -3   4  11     1316.92     1290.49     30.52 o
  -2   4  11       70.23       81.15      2.08 o
  -1   4  11      434.05      389.16      4.22 o
   0   4  11      320.22      296.98      6.95 o
   1   4  11       18.51       25.75      2.64 o
   2   4  11       15.39       16.79      2.56 o
   3   4  11      155.61      147.74      2.71 o
   4   4  11      360.06      350.21      6.08 o
   5   4  11      771.02      774.75      6.95 o
   6   4  11       51.58       43.01      2.72 o
   7   4  11       89.37       83.82      3.19 o
  -9   5  11        2.73        5.81      2.50 o
  -8   5  11       33.62       33.61      3.40 o
  -7   5  11       18.24       25.96     11.29 o
  -6   5  11       88.74      110.16      7.05 o
  -5   5  11       14.41       22.78      4.00 o
  -4   5  11      185.46      181.95      7.34 o
  -3   5  11      183.89      181.77      5.15 o
  -2   5  11      207.25      211.52      4.45 o
  -1   5  11      361.48      340.83      3.47 o
   0   5  11     1503.32     1527.77     16.62 o
   1   5  11       93.75      100.55      2.06 o
   2   5  11      427.21      425.20      4.79 o
   3   5  11     1216.19     1143.21      8.85 o
   4   5  11        0.98        3.54      2.00 o
   5   5  11       49.65       53.09      3.51 o
   6   5  11       70.49       67.36      3.18 o
   7   5  11      291.49      282.42     17.07 o
  -9   6  11        8.57       16.16      2.93 o
  -8   6  11        0.34        6.17      2.78 o
  -7   6  11       85.32       75.54      3.38 o
  -6   6  11      261.95      276.05      5.67 o
  -5   6  11      157.05      177.66      4.44 o
  -4   6  11      291.28      283.11      7.20 o
  -3   6  11     1391.17     1408.19     19.92 o
  -2   6  11     1280.44     1279.70     29.58 o
  -1   6  11        1.51        1.35      3.48 o
   0   6  11        3.41       -2.29      2.29 o
   1   6  11      140.65      142.32      2.67 o
   2   6  11      219.16      208.28      3.88 o
   3   6  11       66.42       49.61      2.56 o
   4   6  11      797.30      751.99      5.56 o
   5   6  11      325.03      348.28     10.45 o
   6   6  11       41.49       35.12      2.46 o
   7   6  11        6.74        8.45      5.04 o
  -9   7  11       10.74       12.94      3.16 o
  -8   7  11        1.05        5.40      3.47 o
  -7   7  11        3.99        0.88      3.29 o
  -6   7  11       73.57       87.59      7.88 o
  -5   7  11      101.63      110.91      6.40 o
  -4   7  11      617.44      590.15      5.34 o
  -3   7  11      612.83      603.26      9.34 o
  -2   7  11      592.50      615.38      7.64 o
  -1   7  11      516.56      503.68      8.75 o
   0   7  11      473.86      459.53     12.88 o
   1   7  11       15.08       24.28      2.59 o
   2   7  11      184.28      180.74      4.15 o
   3   7  11      209.29      190.80      2.44 o
   4   7  11       33.70       35.59      2.44 o
   5   7  11        1.67       -0.17      2.58 o
   6   7  11       40.78       44.45      3.52 o
   7   7  11        3.70        5.70      3.58 o
  -9   8  11        0.24        3.03      3.18 o
  -8   8  11        2.75        4.94      2.88 o
  -7   8  11        0.72       -0.60      3.37 o
  -6   8  11      148.79      174.96     10.36 o
  -5   8  11        6.38        9.58      2.30 o
  -4   8  11      623.67      609.57     12.96 o
  -3   8  11      407.24      407.91      5.31 o
  -2   8  11      617.46      629.64      3.20 o
  -1   8  11       24.11       28.30      5.20 o
   0   8  11       19.38       23.62      2.56 o
   1   8  11       20.10       19.56      1.82 o
   2   8  11      141.49      120.29      2.55 o
   3   8  11       77.86       71.88      2.84 o
   4   8  11      454.72      450.09      4.01 o
   5   8  11       68.41       77.52      3.30 o
   6   8  11       59.06       62.50     10.62 o
  -8   9  11       16.67       23.25      2.95 o
  -7   9  11       51.63       47.18      3.59 o
  -6   9  11      153.81      134.68      3.45 o
  -5   9  11        0.95        6.96      3.38 o
  -4   9  11      390.69      385.82      5.83 o
  -3   9  11        2.54        0.18      2.88 o
  -2   9  11      104.98       95.27      2.68 o
  -1   9  11      110.55       89.97      3.36 o
   0   9  11      546.19      529.17      3.16 o
   1   9  11       90.37       99.21      2.35 o
   2   9  11      243.07      243.58      4.19 o
   3   9  11        4.37        3.66      2.10 o
   4   9  11      313.95      291.58      3.00 o
   5   9  11       15.66       18.37      2.41 o
   6   9  11       21.63       18.17      2.55 o
  -8  10  11       46.20       38.59      3.89 o
  -7  10  11       33.33       26.51      3.65 o
  -6  10  11      115.95      127.63      4.78 o
  -5  10  11        4.47        4.97      2.34 o
  -4  10  11      129.32      119.79      2.39 o
  -3  10  11        0.02       -3.78      3.78 o
  -2  10  11      406.93      411.70     11.14 o
  -1  10  11       31.79       28.30      2.84 o
   0  10  11       37.81       33.28      2.28 o
   1  10  11       27.61       15.92      2.33 o
   2  10  11       27.05       28.16      1.91 o
   3  10  11       14.20       16.68      2.10 o
   4  10  11      135.85      123.53      2.51 o
   5  10  11       16.94       25.71      7.91 o
  -7  11  11       33.11       50.13      3.88 o
  -6  11  11       88.97       81.03      3.03 o
  -5  11  11        4.13       10.93      2.43 o
  -4  11  11       61.67       64.35      3.13 o
  -3  11  11        6.81        1.80      2.11 o
  -2  11  11       13.08       10.05      2.15 o
  -1  11  11       12.01       20.16      3.84 o
   0  11  11      191.01      192.24      2.97 o
   1  11  11       83.81       82.25      2.70 o
   2  11  11       68.22       70.10      4.39 o
   3  11  11       31.13       30.93      3.09 o
   4  11  11        2.16       -0.41      2.29 o
   5  11  11        0.46        2.21      3.38 o
  -6  12  11        0.65        0.41      5.21 o
  -5  12  11       64.77       63.71      4.90 o
  -4  12  11       28.98       46.32      2.86 o
  -3  12  11       12.88       22.08      3.00 o
  -2  12  11      194.37      184.92      6.85 o
  -1  12  11        5.24        5.63      3.09 o
   0  12  11      223.62      220.57      9.42 o
   1  12  11        5.94        3.86      2.65 o
   2  12  11       91.07       92.55      3.54 o
   3  12  11        4.23       10.80      2.22 o
   4  12  11       85.97       78.64      2.66 o
  -5  13  11       30.37       32.42      2.88 o
  -4  13  11       66.03       60.10      3.26 o
  -3  13  11       24.50       32.06      2.28 o
  -2  13  11        5.06        5.72      2.37 o
  -1  13  11        8.44       19.53      3.03 o
   0  13  11       77.40       78.36      2.99 o
   1  13  11        8.10       14.32      3.77 o
   2  13  11      100.51       81.08      3.75 o
   3  13  11       21.21       18.90      2.32 o
  -4  14  11        2.29        7.67      5.52 o
  -3  14  11       50.64       50.12      4.11 o
  -2  14  11       15.98       13.86      2.22 o
  -1  14  11       27.49       27.32      2.27 o
   0  14  11      122.77      129.12      5.24 o
   1  14  11        0.34        3.53      2.44 o
 -10   0  12      192.82      157.63      5.11 o
  -8   0  12      185.26      203.60     26.19 o
  -6   0  12      856.27      854.57     23.95 o
  -4   0  12      166.44      137.45      3.91 o
  -2   0  12      589.68      621.04      5.77 o
   0   0  12      942.92      879.60     32.29 o
   2   0  12    11546.28    11733.08    117.63 o
   4   0  12      436.28      422.02      4.46 o
   6   0  12       17.58       19.67      3.40 o
 -10   1  12        9.10        5.81      3.56 o
  -9   1  12       45.84       47.23      3.72 o
  -8   1  12      327.04      324.15     10.56 o
  -7   1  12       33.79       32.26      2.20 o
  -6   1  12      512.42      516.95     30.05 o
  -5   1  12       42.56       43.87      5.74 o
  -4   1  12       88.87       88.51      3.41 o
  -3   1  12        3.69        4.28      8.76 o
  -2   1  12      202.07      177.33      5.43 o
  -1   1  12       30.86       34.58      9.25 o
   0   1  12     4416.96     4445.71     14.14 o
   1   1  12      310.81      294.99      5.44 o
   2   1  12       82.09       67.68      2.49 o
   3   1  12     1021.32     1032.73      8.28 o
   4   1  12        0.40        2.66      2.14 o
   5   1  12        1.74        0.42      2.04 o
   6   1  12      311.09      314.60      3.22 o
   7   1  12        3.92       -1.91      3.57 o
 -10   2  12       26.34       19.33      2.73 o
  -9   2  12      109.51      102.71      2.53 o
  -8   2  12       10.51       23.56      2.77 o
  -7   2  12        8.12        5.13      2.48 o
  -6   2  12      161.22      159.20      8.70 o
  -5   2  12       97.87      103.86      2.48 o
  -4   2  12      519.05      523.08      6.82 o
  -3   2  12       17.07       20.85      4.85 o
  -2   2  12      976.97     1012.07      4.26 o
  -1   2  12      146.65      150.48      2.48 o
   0   2  12      875.35      822.84     10.43 o
   1   2  12       73.39       76.50      2.35 o
   2   2  12     1161.40     1155.23     20.73 o
   3   2  12      155.21      167.46      4.45 o
   4   2  12        3.10        3.48      2.57 o
   5   2  12       28.45       25.01      2.69 o
   6   2  12        8.66        9.40      3.03 o
   7   2  12       19.76       19.16      3.05 o
 -10   3  12        2.22       -0.95      2.41 o
  -9   3  12        0.36        4.13      2.81 o
  -8   3  12        7.44        7.59      2.50 o
  -7   3  12      918.11      901.89     61.45 o
  -6   3  12       33.16       38.52      3.44 o
  -5   3  12      185.07      188.43      7.61 o
  -4   3  12        1.48        8.66      2.97 o
  -3   3  12        9.23        6.11      2.10 o
  -2   3  12      767.38      760.15      9.58 o
  -1   3  12      300.82      327.57      3.34 o
   0   3  12     1346.35     1292.36     12.78 o
   1   3  12     2307.67     2241.51     23.02 o
   2   3  12      653.59      653.05      7.02 o
   3   3  12      263.55      272.75      7.15 o
   4   3  12       72.62       60.90      4.31 o
   5   3  12      152.31      130.70      3.48 o
   6   3  12      425.37      424.19      9.09 o
   7   3  12        0.78        6.27      3.07 o
 -10   4  12       10.10       11.96      2.38 o
  -9   4  12        8.11        5.94      2.51 o
  -8   4  12      110.29      106.70      2.81 o
  -7   4  12       12.33       16.34      3.42 o
  -6   4  12       71.57       68.85      6.05 o
  -5   4  12        1.36       -2.71      2.71 o
  -4   4  12     1462.01     1420.31     53.64 o
  -3   4  12     1156.21     1145.28     19.09 o
  -2   4  12      534.37      529.24      6.72 o
  -1   4  12       43.99       44.56      2.69 o
   0   4  12       82.34       74.13      2.46 o
   1   4  12       94.08      105.23      3.05 o
   2   4  12      220.46      212.26      8.41 o
   3   4  12      162.51      177.57      3.25 o
   4   4  12      604.44      597.90     14.96 o
   5   4  12       52.03       56.77      2.23 o
   6   4  12       96.94      104.16      4.02 o
   7   4  12        3.20       -3.53      3.53 o
  -9   5  12        1.17        2.67      2.91 o
  -8   5  12        3.79        3.53      2.62 o
  -7   5  12      310.62      333.42     26.05 o
  -6   5  12      514.74      491.49     13.22 o
  -5   5  12       77.73       76.40      2.89 o
  -4   5  12     1849.32     1915.61     20.55 o
  -3   5  12      152.83      147.45      5.06 o
  -2   5  12     1043.75     1070.01     15.37 o
  -1   5  12       44.80       48.54      4.54 o
   0   5  12       44.83       56.92      2.00 o
   1   5  12     1193.65     1189.76     24.66 o
   2   5  12      277.13      275.75      3.11 o
   3   5  12      142.30      127.95      2.53 o
   4   5  12        2.58        1.29      2.28 o
   5   5  12       55.58       52.28      2.32 o
   6   5  12      444.26      407.54      5.11 o
   7   5  12       47.67       40.71      3.47 o
  -9   6  12        3.57        4.71      2.97 o
  -8   6  12        0.05        6.04      3.36 o
  -7   6  12        2.49        9.28      5.63 o
  -6   6  12       16.42       18.94      2.44 o
  -5   6  12        0.43        4.09      2.33 o
  -4   6  12      599.05      569.93     17.17 o
  -3   6  12     1021.58     1056.82     29.99 o
  -2   6  12      108.53      108.40      5.88 o
  -1   6  12       91.33       91.37      2.94 o
   0   6  12      219.04      227.48      2.75 o
   1   6  12       39.57       36.73      2.32 o
   2   6  12        0.75        4.06      2.23 o
   3   6  12      401.71      353.77      4.96 o
   4   6  12      432.95      426.46      7.62 o
   5   6  12      203.46      211.38      4.49 o
   6   6  12        0.12        5.38      3.32 o
   7   6  12        7.85        8.72      2.95 o
  -9   7  12        0.33        2.07      2.97 o
  -8   7  12       29.74       28.72      4.11 o
  -7   7  12       36.31       48.67      9.99 o
  -6   7  12        5.26       13.10      3.89 o
  -5   7  12      287.58      286.98     10.10 o
  -4   7  12        8.68       13.56      2.64 o
  -3   7  12       15.88       11.40      2.82 o
  -2   7  12      633.62      625.32     11.95 o
  -1   7  12     1005.20      967.39     11.26 o
   0   7  12       43.72       43.03      1.80 o
   1   7  12      413.24      392.90      4.00 o
   2   7  12      487.76      475.57      5.81 o
   3   7  12       25.20       24.96      1.91 o
   4   7  12       52.15       56.17      2.16 o
   5   7  12      114.24      123.21      5.72 o
   6   7  12        9.72       16.92      8.17 o
  -8   8  12        2.12        5.87      7.08 o
  -7   8  12        7.04        9.36      3.60 o
  -6   8  12        0.49       -0.07      2.66 o
  -5   8  12       27.78       18.42      2.31 o
  -4   8  12       37.91       33.91      3.32 o
  -3   8  12     1406.10     1402.02      7.57 o
  -2   8  12      151.51      164.83      4.02 o
  -1   8  12        5.18        7.37      1.78 o
   0   8  12       57.54       56.87      4.01 o
   1   8  12       13.07        9.51      1.87 o
   2   8  12        7.07        7.40      2.41 o
   3   8  12      124.08      129.87      4.95 o
   4   8  12       84.82       85.42      2.41 o
   5   8  12      195.66      183.19      3.69 o
   6   8  12        1.32        3.05      2.90 o
  -8   9  12       36.23       31.59      6.43 o
  -7   9  12       11.81       14.54      4.26 o
  -6   9  12        8.01        7.28      4.72 o
  -5   9  12      116.74      116.36      2.61 o
  -4   9  12       53.51       72.22      2.81 o
  -3   9  12        0.58        1.58      2.99 o
  -2   9  12       40.50       46.04      2.21 o
  -1   9  12      301.93      296.42      4.49 o
   0   9  12       31.57       34.96      2.30 o
   1   9  12      221.28      213.32      3.59 o
   2   9  12       90.73       92.61      4.04 o
   3   9  12       95.71       98.27      3.53 o
   4   9  12      202.45      201.23      4.01 o
   5   9  12       42.46       38.58      2.68 o
  -7  10  12        3.70        1.68      5.86 o
  -6  10  12       10.58       12.21      2.46 o
  -5  10  12       74.51       68.95      4.42 o
  -4  10  12        0.96        1.05      2.67 o
  -3  10  12      235.48      256.79      5.53 o
  -2  10  12       37.33       36.96      2.71 o
  -1  10  12        3.02        6.06      4.67 o
   0  10  12        0.58        4.96      2.27 o
   1  10  12       80.50       73.69      3.42 o
   2  10  12       18.93       16.82      2.13 o
   3  10  12      109.16      122.85      5.59 o
   4  10  12        0.16        0.01      2.62 o
   5  10  12       63.02       53.78      2.98 o
  -7  11  12      142.32      142.03      6.69 o
  -6  11  12       10.53       13.41      2.60 o
  -5  11  12       38.41       45.31      2.55 o
  -4  11  12       47.19       57.72      3.84 o
  -3  11  12       18.99       23.41      2.38 o
  -2  11  12       55.88       56.70      2.59 o
  -1  11  12      234.32      228.84      2.86 o
   0  11  12        1.59       -1.19      2.05 o
   1  11  12      111.69      111.29      3.43 o
   2  11  12        7.16        8.34      1.94 o
   3  11  12        3.14        4.13      2.24 o
   4  11  12       24.58       34.15      5.65 o
  -6  12  12        0.32        8.77      3.01 o
  -5  12  12      147.82      158.97      3.29 o
  -4  12  12       40.07       48.99      2.58 o
  -3  12  12       73.78       70.39      4.63 o
  -2  12  12        0.20        1.10      2.42 o
  -1  12  12      123.29      119.94      5.90 o
   0  12  12        2.19        2.04      3.19 o
   1  12  12       94.95       88.89      2.54 o
   2  12  12        0.76        0.90      2.00 o
   3  12  12      208.92      202.51      3.29 o
  -5  13  12       13.67       11.58      3.02 o
  -4  13  12       10.53       20.98      2.89 o
  -3  13  12       41.93       43.03      2.78 o
  -2  13  12       14.66       16.36      2.47 o
  -1  13  12       94.03       97.40      2.66 o
   0  13  12        5.76        3.94      3.41 o
   1  13  12       83.66       87.68      2.99 o
   2  13  12        4.16        4.47      2.14 o
  -3  14  12        1.54        3.94      2.88 o
  -2  14  12        0.46        6.29      4.77 o
  -1  14  12       73.84       68.45      5.48 o
   0  14  12        0.03        5.56      6.51 o
   1  14  12        0.33        3.97      5.00 o
  -9   0  13       13.27        8.20      3.57 o
  -7   0  13       37.06       25.14      3.39 o
  -5   0  13     2011.05     1819.45      8.62 o
  -3   0  13       62.94       58.23      3.57 o
  -1   0  13      447.89      486.33      5.22 o
   1   0  13      844.30      939.73     15.13 o
   3   0  13      809.52      873.51      6.11 o
   5   0  13       63.47       64.44      4.74 o
   7   0  13       10.00       12.92      3.71 o
 -10   1  13       55.56       49.37      3.02 o
  -9   1  13      175.53      156.26      4.88 o
  -8   1  13      151.98      142.11      2.78 o
  -7   1  13      286.45      294.80      9.35 o
  -6   1  13      177.75      170.06     10.28 o
  -5   1  13       74.37       78.36      3.63 o
  -4   1  13       86.34       96.41      8.29 o
  -3   1  13      311.33      291.76      3.49 o
  -2   1  13       80.21       79.07      6.81 o
  -1   1  13     1297.44     1327.26     14.46 o
   0   1  13       70.07       66.36      2.51 o
   1   1  13       22.74       24.87      4.14 o
   2   1  13       59.65       57.01      4.59 o
   3   1  13       13.09       21.28      2.89 o
   4   1  13        8.02       12.74      2.31 o
   5   1  13      293.02      334.09      3.12 o
   6   1  13       25.28       23.58      2.50 o
   7   1  13       81.53       70.22      3.36 o
 -10   2  13        0.06        0.65      2.58 o
  -9   2  13        1.08       -0.44      2.52 o
  -8   2  13       31.83       32.88      2.45 o
  -7   2  13        1.60        8.37      3.39 o
  -6   2  13       38.91       42.94      2.24 o
  -5   2  13     1821.77     1811.57     84.22 o
  -4   2  13        3.48        7.44      2.58 o
  -3   2  13        9.13       11.94      4.00 o
  -2   2  13       15.85       19.21      2.44 o
  -1   2  13        5.09       11.13      2.77 o
   0   2  13      323.44      335.15      3.37 o
   1   2  13     1281.00     1385.14      4.89 o
   2   2  13      502.47      470.03      3.36 o
   3   2  13     1673.48     1595.45     31.80 o
   4   2  13      117.66      112.73      2.82 o
   5   2  13        9.37       16.81      2.34 o
   6   2  13       20.85       21.70      2.80 o
   7   2  13       41.98       44.35      3.05 o
  -9   3  13       40.71       44.96      2.36 o
  -8   3  13        0.22        2.97      3.12 o
  -7   3  13        1.61        0.74      1.96 o
  -6   3  13       35.36       33.33      2.18 o
  -5   3  13      120.92      124.04      2.70 o
  -4   3  13      559.49      538.31     13.95 o
  -3   3  13      364.59      355.00      7.02 o
  -2   3  13       84.58       78.03      2.28 o
  -1   3  13     5286.35     5197.78     66.63 o
   0   3  13       56.93       70.88      2.23 o
   1   3  13        7.19       10.84      3.65 o
   2   3  13       42.20       44.73      3.52 o
   3   3  13      120.35      121.92      2.68 o
   4   3  13      188.89      209.35      3.09 o
   5   3  13      456.52      479.06      4.12 o
   6   3  13        1.32        2.41      2.75 o
   7   3  13      104.99      104.82      3.51 o
  -9   4  13        7.86       11.23      2.30 o
  -8   4  13        0.56        7.28      2.84 o
  -7   4  13        1.53       12.67      6.91 o
  -6   4  13       76.29       88.69      3.83 o
  -5   4  13      335.21      365.43      9.40 o
  -4   4  13     1066.42     1061.30     13.24 o
  -3   4  13      547.71      536.13      6.51 o
  -2   4  13      132.17      135.04      4.03 o
  -1   4  13      161.44      166.40      4.74 o
   0   4  13        1.05        0.88      3.80 o
   1   4  13      480.66      499.40      3.61 o
   2   4  13      320.20      321.52      6.01 o
   3   4  13      203.54      193.59      4.28 o
   4   4  13        5.82       10.49      3.72 o
   5   4  13        1.87        3.00      2.60 o
   6   4  13       17.41       15.67      2.70 o
   7   4  13       43.88       43.80      2.77 o
  -9   5  13       35.58       38.72      3.45 o
  -8   5  13       69.82       64.47      4.61 o
  -7   5  13       81.60       70.58      3.00 o
  -6   5  13      166.38      180.33     10.08 o
  -5   5  13      322.88      341.49     12.77 o
  -4   5  13       11.78       13.66      3.97 o
  -3   5  13      279.80      262.83      2.28 o
  -2   5  13      256.51      269.33      4.66 o
  -1   5  13      660.94      690.15      7.00 o
   0   5  13      195.60      218.54      4.83 o
   1   5  13        2.67        0.89      2.63 o
   2   5  13       32.44       33.01      2.35 o
   3   5  13       15.93       16.21      2.61 o
   4   5  13      458.63      462.32      5.04 o
   5   5  13      186.61      185.39      5.66 o
   6   5  13       37.36       27.26      2.48 o
  -9   6  13        0.04        7.83      3.57 o
  -8   6  13        5.41        4.26      3.50 o
  -7   6  13       86.44       83.99      4.23 o
  -6   6  13        0.35        0.50      3.33 o
  -5   6  13        6.21        4.21      5.10 o
  -4   6  13      299.38      283.05     10.22 o
  -3   6  13      752.44      735.23     13.13 o
  -2   6  13       44.85       53.70      2.84 o
  -1   6  13      144.19      144.25      2.61 o
   0   6  13      626.62      627.23      6.69 o
   1   6  13      411.54      403.91      5.43 o
   2   6  13      129.23      120.61      3.13 o
   3   6  13      102.89       86.75      2.08 o
   4   6  13       60.54       68.91      2.49 o
   5   6  13       35.15       42.48      2.25 o
   6   6  13        2.85        3.81      3.11 o
  -8   7  13       76.98       74.63      7.43 o
  -7   7  13        7.92        4.50      2.82 o
  -6   7  13      134.67      145.30      9.33 o
  -5   7  13        1.15        4.34      2.64 o
  -4   7  13       36.64       41.83      2.72 o
  -3   7  13      141.38      118.13      5.22 o
  -2   7  13      773.52      767.06      8.72 o
  -1   7  13      116.66      112.48      2.23 o
   0   7  13      211.20      191.42      4.16 o
   1   7  13      230.59      207.53      3.11 o
   2   7  13      148.58      133.56      4.49 o
   3   7  13       61.26       65.93      2.34 o
   4   7  13      157.39      156.88      2.52 o
   5   7  13      143.92      142.30      2.78 o
   6   7  13       91.94      101.21      3.71 o
  -8   8  13       12.50       12.30      3.69 o
  -7   8  13       46.58       51.88      3.04 o
  -6   8  13       25.69       25.98      3.36 o
  -5   8  13        5.08        9.70      2.07 o
  -4   8  13      273.79      246.72      4.03 o
  -3   8  13       84.47       83.57      2.31 o
  -2   8  13       77.68       81.96      2.50 o
  -1   8  13        0.09        3.79      2.23 o
   0   8  13      621.12      626.41      3.59 o
   1   8  13        3.46        8.55      3.69 o
   2   8  13      103.54      100.85      2.47 o
   3   8  13       17.41       14.35      2.04 o
   4   8  13      115.72      107.45      3.55 o
   5   8  13        0.07        2.02      2.35 o
  -8   9  13       23.42       31.72      3.82 o
  -7   9  13       56.59       51.64      5.17 o
  -6   9  13        2.36        5.19      2.71 o
  -5   9  13       38.48       26.90      2.41 o
  -4   9  13        8.53       11.19      2.10 o
  -3   9  13       28.00       36.32      2.44 o
  -2   9  13      541.34      565.00     11.40 o
  -1   9  13       67.09       64.08      2.43 o
   0   9  13      266.60      260.98      4.87 o
   1   9  13      162.54      175.10      4.60 o
   2   9  13       47.47       41.91      2.38 o
   3   9  13       47.66       47.39      2.45 o
   4   9  13      208.51      175.25      3.45 o
   5   9  13       14.90       10.54      3.17 o
  -7  10  13       43.91       47.31      6.46 o
  -6  10  13      136.20      128.63      3.23 o
  -5  10  13        0.49        3.45      1.95 o
  -4  10  13      115.23      115.04      5.71 o
  -3  10  13       26.31       35.91      2.88 o
  -2  10  13       49.72       54.14      2.51 o
  -1  10  13       38.48       31.29      2.74 o
   0  10  13      137.31      150.45      8.24 o
   1  10  13       46.11       49.86      3.15 o
   2  10  13       97.93      101.86      2.35 o
   3  10  13        0.01        3.91      2.33 o
   4  10  13       44.97       45.98      3.43 o
  -6  11  13       11.61       16.70      3.07 o
  -5  11  13       97.63       90.29      3.09 o
  -4  11  13        8.35       15.31      5.35 o
  -3  11  13       30.62       43.11      4.22 o
  -2  11  13       45.91       55.64      4.88 o
  -1  11  13      132.00      152.56      2.68 o
   0  11  13      173.57      153.23      3.05 o
   1  11  13       26.93       27.36      2.13 o
   2  11  13        1.80        6.48      3.30 o
   3  11  13       38.04       41.08      4.28 o
   4  11  13       21.56       19.38      2.80 o
  -5  12  13        3.80        8.11      2.93 o
  -4  12  13       13.38       13.82      2.61 o
  -3  12  13       16.86       17.00      3.55 o
  -2  12  13        6.74       10.09      2.17 o
  -1  12  13       31.14       36.51      2.51 o
   0  12  13       12.09       14.66      4.13 o
   1  12  13        0.07        1.34      1.80 o
   2  12  13       98.78       97.26      2.44 o
   3  12  13        0.39       -3.80      3.80 o
  -4  13  13       58.70       64.47      2.66 o
  -3  13  13       12.95       12.61      2.06 o
  -2  13  13       19.53       20.56      2.52 o
  -1  13  13        5.40        2.80      3.83 o
   0  13  13       54.35       57.14      2.70 o
   1  13  13       23.52       22.53      2.16 o
  -8   0  14      291.40      289.87     22.67 o
  -6   0  14      749.92      734.76     48.88 o
  -4   0  14       50.17       47.53      4.54 o
  -2   0  14      927.63      894.62      6.33 o
   0   0  14       81.94       76.70      3.47 o
   2   0  14      576.21      667.34     27.49 o
   4   0  14        1.11        3.49      3.32 o
   6   0  14      499.46      497.26     10.76 o
  -9   1  14       30.14       24.96      2.54 o
  -8   1  14       69.02       79.93      3.05 o
  -7   1  14        0.04        7.65      4.79 o
  -6   1  14       90.29       85.20      9.87 o
  -5   1  14      144.48      138.86      3.99 o
  -4   1  14      867.34      809.90     24.87 o
  -3   1  14       12.14       10.89      3.12 o
  -2   1  14      262.28      284.42      4.68 o
  -1   1  14        0.70        7.81      2.23 o
   0   1  14      293.21      279.34      4.53 o
   1   1  14     1311.02     1343.83     17.24 o
   2   1  14       50.97       50.44      4.01 o
   3   1  14       17.15       22.02      2.36 o
   4   1  14      506.46      553.64      9.83 o
   5   1  14        0.08        3.25      2.35 o
   6   1  14        7.73        3.26      2.43 o
   7   1  14       11.86       13.76      3.23 o
  -9   2  14        2.86        2.35      2.03 o
  -8   2  14        1.67        1.26      2.17 o
  -7   2  14       15.93       14.68      4.50 o
  -6   2  14     1279.05     1253.45     44.48 o
  -5   2  14      291.78      316.29      9.93 o
  -4   2  14      148.69      139.96      3.61 o
  -3   2  14      139.16      130.79      3.03 o
  -2   2  14      757.34      715.56      8.96 o
  -1   2  14      321.00      318.71      3.29 o
   0   2  14     1110.56     1117.04     18.06 o
   1   2  14      361.54      360.06      6.35 o
   2   2  14     1592.43     1648.77     13.35 o
   3   2  14       51.69       50.89      2.46 o
   4   2  14        7.63       14.74      2.32 o
   5   2  14       19.38       15.32      3.45 o
   6   2  14      218.79      225.19      3.48 o
  -9   3  14        1.13        3.56      3.77 o
  -8   3  14       86.32       93.94      4.46 o
  -7   3  14       17.64       17.30      2.41 o
  -6   3  14       64.92       64.17      2.83 o
  -5   3  14        7.65       13.24      2.78 o
  -4   3  14      181.81      172.26      3.07 o
  -3   3  14      107.27       99.11      2.87 o
  -2   3  14     1725.04     1840.14      5.54 o
  -1   3  14     1630.78     1576.33      9.51 o
   0   3  14       90.94       93.53      2.87 o
   1   3  14      739.73      764.45     12.65 o
   2   3  14      875.03      865.96     10.14 o
   3   3  14      438.59      443.17      6.11 o
   4   3  14      415.70      406.62      3.60 o
   5   3  14      161.66      163.00      3.72 o
   6   3  14       84.32       83.37      3.46 o
  -9   4  14        4.21       11.44      2.30 o
  -8   4  14      116.67      106.58      3.86 o
  -7   4  14       52.89       52.19      3.94 o
  -6   4  14       79.21       85.82      3.73 o
  -5   4  14       38.85       47.75      3.47 o
  -4   4  14      458.34      453.88      8.34 o
  -3   4  14      306.47      311.12      2.66 o
  -2   4  14        8.10        4.80      2.12 o
  -1   4  14       28.00       15.72      3.75 o
   0   4  14      588.28      577.19      3.80 o
   1   4  14     1077.73     1017.90      9.99 o
   2   4  14      101.47      103.32      4.61 o
   3   4  14        7.89       11.88      3.28 o
   4   4  14        0.44        2.45      2.97 o
   5   4  14       27.91       30.66      2.96 o
   6   4  14       95.19       86.44      2.90 o
  -9   5  14        2.30        3.97      3.47 o
  -8   5  14       21.51       27.34      2.95 o
  -7   5  14       25.62       28.20      3.45 o
  -6   5  14       56.38       68.21      2.98 o
  -5   5  14       44.62       48.85      4.22 o
  -4   5  14        0.71        7.72      2.40 o
  -3   5  14     2669.86     2699.92     42.46 o
  -2   5  14     2055.27     2097.24      9.83 o
  -1   5  14       33.77       33.96      2.24 o
   0   5  14      247.81      209.14      3.12 o
   1   5  14       81.41       74.02      4.32 o
   2   5  14      224.26      223.07      2.85 o
   3   5  14      143.70      160.14      2.51 o
   4   5  14       28.85       35.83      2.21 o
   5   5  14      146.10      147.32      2.89 o
   6   5  14       40.92       39.02      2.53 o
  -9   6  14        0.49       -0.17      3.06 o
  -8   6  14       46.77       51.03      3.94 o
  -7   6  14       56.30       70.23      3.56 o
  -6   6  14       37.82       38.63      3.46 o
  -5   6  14      249.58      242.43      4.46 o
  -4   6  14       65.89       77.82      3.08 o
  -3   6  14       88.46       84.34      4.55 o
  -2   6  14       99.79      101.57      3.61 o
  -1   6  14      413.85      432.86      6.74 o
   0   6  14     1005.58      971.37      3.44 o
   1   6  14      479.42      485.64      4.29 o
   2   6  14       12.27       13.90      2.02 o
   3   6  14       40.30       33.77      2.14 o
   4   6  14        2.91        8.34      2.30 o
   5   6  14        3.14        4.73      2.32 o
   6   6  14        3.61        5.40      2.60 o
  -8   7  14        7.14        8.53      2.98 o
  -7   7  14       11.40       13.61      2.81 o
  -6   7  14       25.37       35.71      3.47 o
  -5   7  14       93.61      105.89      2.35 o
  -4   7  14       53.66       39.97      2.46 o
  -3   7  14      545.55      559.81     23.37 o
  -2   7  14      200.10      206.59     10.48 o
  -1   7  14      188.48      194.28      2.04 o
   0   7  14       22.90       27.82      4.87 o
   1   7  14       84.39       88.00      1.97 o
   2   7  14      198.90      168.38      4.38 o
   3   7  14      163.69      148.29      2.38 o
   4   7  14       52.49       63.37      2.58 o
   5   7  14      123.69      122.04      2.75 o
  -8   8  14      111.15       87.91      8.28 o
  -7   8  14       40.62       53.43      3.74 o
  -6   8  14       30.92       28.94      2.51 o
  -5   8  14       29.43       24.00      3.40 o
  -4   8  14        1.89        1.27      3.61 o
  -3   8  14      253.28      269.87      4.25 o
  -2   8  14        7.73       38.79     15.76 o
  -1   8  14      635.91      600.97     13.60 o
   0   8  14      108.91      107.55      3.53 o
   1   8  14      439.34      419.44      2.90 o
   2   8  14       24.97       25.86      2.32 o
   3   8  14        6.54       12.45      2.10 o
   4   8  14       23.21       25.68      2.19 o
   5   8  14       32.37       37.16      2.52 o
  -7   9  14        3.31        6.73      3.65 o
  -6   9  14        1.27        6.13      3.37 o
  -5   9  14        3.59        1.65      3.03 o
  -4   9  14       42.82       42.67      3.85 o
  -3   9  14      433.91      443.51     13.83 o
  -2   9  14       72.85       59.88      2.31 o
  -1   9  14      373.12      356.44      8.08 o
   0   9  14        5.81        1.19      2.32 o
   1   9  14      131.90      135.95      3.43 o
   2   9  14        7.59       17.78      4.16 o
   3   9  14      133.23      122.72      2.53 o
   4   9  14        0.19       -2.25      2.25 o
  -7  10  14      134.37      130.00     17.55 o
  -6  10  14        0.26        4.97      2.57 o
  -5  10  14       10.94       12.06      2.80 o
  -4  10  14        6.38       10.51      2.39 o
  -3  10  14       24.57       34.87      4.19 o
  -2  10  14       15.04       24.62      3.39 o
  -1  10  14      136.36      145.52      3.42 o
   0  10  14       15.81       13.21      2.11 o
   1  10  14      175.72      163.62      2.58 o
   2  10  14       53.50       59.19      2.28 o
   3  10  14        3.53        1.69      2.62 o
   4  10  14       11.81       12.53      2.64 o
  -6  11  14        0.06        4.17      4.42 o
  -5  11  14       85.15       74.95      4.19 o
  -4  11  14       42.74       46.99      2.54 o
  -3  11  14       19.60       24.43      2.21 o
  -2  11  14       45.81       41.41      4.31 o
  -1  11  14      101.29      102.49      2.64 o
   0  11  14       65.27       58.36      2.24 o
   1  11  14        5.42        8.09      2.88 o
   2  11  14       13.53       12.51      2.22 o
   3  11  14       30.55       33.96      2.75 o
  -5  12  14       11.35       11.84      2.99 o
  -4  12  14        0.02        4.11      2.51 o
  -3  12  14       12.05       10.71      2.46 o
  -2  12  14        4.63        2.02      2.43 o
  -1  12  14       15.41       23.61      2.82 o
   0  12  14       14.73       19.13      2.41 o
   1  12  14       69.55       67.57      2.22 o
   2  12  14        3.22        5.92      3.02 o
  -3  13  14        1.43        4.93      4.20 o
  -2  13  14       17.27       18.29      2.95 o
  -1  13  14       21.38       20.46      2.33 o
   0  13  14        9.84       12.31      2.26 o
  -9   0  15        0.64       -1.10      7.72 o
  -7   0  15      615.51      574.55     35.23 o
  -5   0  15      295.64      295.84      5.73 o
  -3   0  15      875.95      862.86      6.21 o
  -1   0  15     1052.73     1036.87      7.48 o
   1   0  15      791.11      791.26      4.64 o
   3   0  15       68.14       84.57      9.88 o
   5   0  15      838.89      866.07     21.89 o
  -9   1  15        2.80        1.80      2.54 o
  -8   1  15      136.31      124.99      3.61 o
  -7   1  15        3.33       12.26      4.39 o
  -6   1  15       29.43       31.51      2.47 o
  -5   1  15      788.70      719.67      4.20 o
  -4   1  15      248.63      235.36      7.42 o
  -3   1  15      115.86      121.01      2.92 o
  -2   1  15        0.68       -3.81      3.81 o
  -1   1  15      127.82      139.30      2.37 o
   0   1  15      309.83      327.08      5.13 o
   1   1  15       19.85       23.90      2.71 o
   2   1  15        2.28        2.60      2.64 o
   3   1  15     2009.07     1965.80     56.05 o
   4   1  15       58.26       67.99      2.54 o
   5   1  15       31.98       27.41      3.02 o
   6   1  15        3.54        6.16      3.25 o
  -9   2  15        6.00       13.75      4.02 o
  -8   2  15        0.38        1.84      2.18 o
  -7   2  15       75.23       68.93      4.57 o
  -6   2  15      317.84      321.04     17.74 o
  -5   2  15       38.74       48.21      3.49 o
  -4   2  15      430.48      395.07      3.46 o
  -3   2  15      172.19      189.13      3.62 o
  -2   2  15      142.88      139.42      2.64 o
  -1   2  15      682.20      647.07     10.53 o
   0   2  15       70.45       58.51      3.03 o
   1   2  15       22.75       24.13      2.31 o
   2   2  15      295.68      286.22      3.41 o
   3   2  15        8.52       16.47      2.65 o
   4   2  15      231.70      217.41      7.28 o
   5   2  15      315.82      333.01      9.05 o
   6   2  15        5.47        6.77      2.85 o
  -9   3  15       46.19       45.49      2.54 o
  -8   3  15       16.38       13.51      2.59 o
  -7   3  15       11.52       12.47      5.14 o
  -6   3  15       41.67       44.97      3.44 o
  -5   3  15      587.33      594.71     14.32 o
  -4   3  15      386.06      412.77     10.98 o
  -3   3  15       60.06       64.09      2.17 o
  -2   3  15      967.90      920.42     11.38 o
  -1   3  15       28.19       35.89      2.02 o
   0   3  15      206.40      228.00      3.78 o
   1   3  15      259.90      302.09      2.75 o
   2   3  15       30.55       31.29      1.88 o
   3   3  15      504.45      523.23      8.40 o
   4   3  15      178.04      191.89      4.73 o
   5   3  15        0.17        2.04      2.43 o
   6   3  15        8.07        9.75      2.69 o
  -9   4  15       47.76       48.19      2.97 o
  -8   4  15       21.56       19.69      2.23 o
  -7   4  15       61.49       58.18      2.68 o
  -6   4  15      150.70      156.60      8.37 o
  -5   4  15       18.28       21.25      3.42 o
  -4   4  15      305.75      288.41     16.07 o
  -3   4  15       91.83       97.98      2.52 o
  -2   4  15      126.50      136.16      7.23 o
  -1   4  15     1577.38     1566.87     17.23 o
   0   4  15      485.02      470.73      5.43 o
   1   4  15       47.88       55.61      2.38 o
   2   4  15      147.36      136.61      3.80 o
   3   4  15       14.70       23.57      2.66 o
   4   4  15      199.82      199.79      2.85 o
   5   4  15       56.49       54.11      3.14 o
   6   4  15        1.82        4.15      2.77 o
  -9   5  15       16.50       25.47      2.69 o
  -8   5  15        0.03       -3.96      3.96 o
  -7   5  15       36.70       38.78      2.06 o
  -6   5  15        5.76        8.83      3.23 o
  -5   5  15       76.96       81.68      4.16 o
  -4   5  15      922.52      937.97     19.78 o
  -3   5  15     1512.01     1518.00     16.46 o
  -2   5  15        7.00       13.03      2.38 o
  -1   5  15       31.49       32.00      2.95 o
   0   5  15       19.14       37.68      3.42 o
   1   5  15     1254.55     1199.70     18.01 o
   2   5  15       85.14       76.93      2.42 o
   3   5  15       21.16       31.15      3.87 o
   4   5  15      195.96      200.24      4.70 o
   5   5  15       21.94       24.26      2.47 o
  -8   6  15       63.71       62.25     11.16 o
  -7   6  15       79.21       85.68      7.90 o
  -6   6  15      169.78      195.03     19.51 o
  -5   6  15       60.59       61.93      2.90 o
  -4   6  15        2.85        6.69      2.15 o
  -3   6  15        1.28        5.71      2.34 o
  -2   6  15        8.95        9.77      3.09 o
  -1   6  15      400.41      417.66      8.51 o
   0   6  15      687.93      722.52      6.11 o
   1   6  15       42.99       44.76      1.87 o
   2   6  15        1.27        4.01      2.13 o
   3   6  15       26.61       27.73      2.13 o
   4   6  15      106.50       99.88      2.24 o
   5   6  15       13.22       19.78      2.64 o
  -8   7  15       21.46       23.85      3.09 o
  -7   7  15        0.76       -1.08      4.49 o
  -6   7  15        0.43       -0.90      2.37 o
  -5   7  15       13.27       17.85      3.72 o
  -4   7  15      563.54      557.97     10.33 o
  -3   7  15      103.30      103.11      5.25 o
  -2   7  15      659.35      666.92     11.98 o
  -1   7  15        4.49        6.46      1.88 o
   0   7  15      571.98      584.73      6.27 o
   1   7  15      315.94      273.87      3.79 o
   2   7  15      252.20      245.86      3.73 o
   3   7  15        6.00        6.72      2.43 o
   4   7  15       49.15       48.04      2.52 o
   5   7  15       37.68       38.33      2.46 o
  -7   8  15        6.53        4.19      3.05 o
  -6   8  15        0.66       -0.12      3.44 o
  -5   8  15       14.64       14.00      2.19 o
  -4   8  15       15.90       19.74      1.97 o
  -3   8  15       42.12       46.48      2.29 o
  -2   8  15      218.46      194.18      3.43 o
  -1   8  15       42.47       38.35      2.64 o
   0   8  15      539.85      541.16      5.03 o
   1   8  15      113.52      108.86      2.21 o
   2   8  15       58.64       62.47      2.24 o
   3   8  15       12.23       16.66      3.67 o
   4   8  15       25.76       19.83      2.24 o
  -7   9  15       33.66       33.31      3.17 o
  -6   9  15       20.22       19.83      3.57 o
  -5   9  15       30.77       27.19      3.12 o
  -4   9  15       21.22       26.00      2.27 o
  -3   9  15        1.20        1.67      3.85 o
  -2   9  15      135.92      148.11      3.65 o
  -1   9  15        0.06        4.54      1.79 o
   0   9  15      163.44      156.96      2.52 o
   1   9  15        0.53        7.80      4.26 o
   2   9  15       74.73       90.94      4.69 o
   3   9  15        6.37        4.93      2.44 o
   4   9  15       73.50       76.85      2.26 o
  -6  10  15        9.09        3.07      5.15 o
  -5  10  15        7.12        6.59      2.83 o
  -4  10  15        3.69        5.59      2.45 o
  -3  10  15        1.43        1.72      2.38 o
  -2  10  15       22.62       18.24      2.40 o
  -1  10  15       75.18       77.58      2.36 o
   0  10  15      220.41      208.37      2.64 o
   1  10  15      106.46      111.84      3.62 o
   2  10  15        3.19       -1.15      2.21 o
   3  10  15       29.60       35.37      2.60 o
  -5  11  15        6.43       14.52      2.94 o
  -4  11  15       42.33       42.79      3.56 o
  -3  11  15        5.58       -0.83      5.37 o
  -2  11  15       55.36       60.61      4.54 o
  -1  11  15        2.00        9.93      3.70 o
   0  11  15       12.81        8.77      2.20 o
   1  11  15       36.77       33.75      2.08 o
   2  11  15       33.81       35.58      5.28 o
  -4  12  15        1.49        3.44      2.96 o
  -3  12  15       32.58       41.33      2.97 o
  -2  12  15       85.35       80.37      2.71 o
  -1  12  15        2.62        8.22      2.82 o
   0  12  15      133.26      141.90      3.40 o
   1  12  15        0.12        1.19      3.01 o
  -8   0  16      286.54      266.09     11.78 o
  -6   0  16       23.98       17.39      3.37 o
  -4   0  16       60.02       66.70      4.84 o
  -2   0  16     1594.28     1616.23      8.78 o
   0   0  16       34.65       35.02      4.55 o
   2   0  16       17.06       17.24      2.71 o
   4   0  16      339.69      342.44      5.75 o
   6   0  16       73.53       87.43      5.44 o
  -9   1  16        0.09        4.82      2.97 o
  -8   1  16        0.09        5.94      2.20 o
  -7   1  16      131.26      127.19      6.97 o
  -6   1  16      336.29      328.97     15.25 o
  -5   1  16       35.17       31.79     12.32 o
  -4   1  16      375.77      355.31      3.63 o
  -3   1  16       14.47       19.09      2.54 o
  -2   1  16      338.99      315.04     10.10 o
  -1   1  16      123.96      111.54      8.44 o
   0   1  16        2.27        1.55      2.63 o
   1   1  16       16.67       17.81      2.01 o
   2   1  16     1326.26     1402.03     14.83 o
   3   1  16       40.35       40.24      2.81 o
   4   1  16       44.46       42.30      4.38 o
   5   1  16       21.80       30.19      2.54 o
   6   1  16       75.98       71.30      4.31 o
  -9   2  16        4.41        6.73      2.29 o
  -8   2  16       62.56       73.27      3.62 o
  -7   2  16       24.33       19.68      2.17 o
  -6   2  16        1.49       -2.00      2.00 o
  -5   2  16        1.29        7.77      4.20 o
  -4   2  16       14.90       23.20      8.98 o
  -3   2  16      406.21      390.19      5.91 o
  -2   2  16     1085.64     1083.61      8.40 o
  -1   2  16        0.03        8.16      7.63 o
   0   2  16       14.94       23.54      2.60 o
   1   2  16       94.12      104.01      3.34 o
   2   2  16       60.87       57.10      4.66 o
   3   2  16       48.17       48.42      5.85 o
   4   2  16      243.00      250.12      3.12 o
   5   2  16       59.64       66.38      3.35 o
  -9   3  16       30.09       26.42      2.67 o
  -8   3  16        0.16        9.66      2.48 o
  -7   3  16        0.14       -2.17      2.17 o
  -6   3  16      215.97      221.31     15.66 o
  -5   3  16      213.89      212.00     10.97 o
  -4   3  16      130.89      124.47      3.75 o
  -3   3  16       68.10       57.54      4.84 o
  -2   3  16        1.02        2.36      2.54 o
  -1   3  16        7.32        6.43      3.28 o
   0   3  16      139.55      146.59      2.94 o
   1   3  16       41.56       34.98      2.73 o
   2   3  16      639.32      675.44      4.54 o
   3   3  16       24.86       25.99      2.73 o
   4   3  16       27.46       31.62      2.41 o
   5   3  16       13.60       16.04      2.47 o
  -9   4  16        0.81        4.45      3.65 o
  -8   4  16       76.18       79.92      3.49 o
  -7   4  16       39.59       42.65      2.89 o
  -6   4  16       21.42       27.35      2.15 o
  -5   4  16       11.10       16.00      1.95 o
  -4   4  16      217.73      211.67      6.14 o
  -3   4  16      295.70      316.69      5.44 o
  -2   4  16     1186.46     1182.73      5.64 o
  -1   4  16       12.34       12.21      3.51 o
   0   4  16      290.37      303.43      4.64 o
   1   4  16       65.48       71.01      2.48 o
   2   4  16      221.78      239.17      7.45 o
   3   4  16      103.63      107.58      5.07 o
   4   4  16       27.42       33.41      2.49 o
   5   4  16      108.72      102.48      3.12 o
  -8   5  16       40.10       29.31      2.68 o
  -7   5  16        3.67        4.41      3.66 o
  -6   5  16      333.02      352.34     10.52 o
  -5   5  16        7.56       13.20      2.79 o
  -4   5  16      148.91      134.91      4.09 o
  -3   5  16        0.39        0.33      2.81 o
  -2   5  16       94.28       91.36      2.54 o
  -1   5  16       21.49       33.12      2.96 o
   0   5  16     1092.58     1043.94     13.42 o
   1   5  16      471.82      455.90      8.95 o
   2   5  16      260.30      264.52      3.11 o
   3   5  16        7.50        9.42      3.30 o
   4   5  16       27.61       29.80      2.09 o
   5   5  16        2.29        2.54      2.54 o
  -8   6  16       36.26       34.42      5.08 o
  -7   6  16       34.61       50.32      6.80 o
  -6   6  16        2.50        6.39      2.39 o
  -5   6  16       66.86       62.62      2.54 o
  -4   6  16        3.20       -1.36      2.62 o
  -3   6  16       92.41      101.08      2.16 o
  -2   6  16        1.03        3.38      2.60 o
  -1   6  16      279.28      269.32      2.48 o
   0   6  16      106.53      108.98      2.82 o
   1   6  16       13.88       12.37      3.32 o
   2   6  16      179.45      177.17      2.58 o
   3   6  16      168.20      172.84      2.92 o
   4   6  16       25.72       32.81      2.51 o
   5   6  16       26.43       19.59      2.38 o
  -8   7  16        0.75        5.57      5.19 o
  -7   7  16      132.31      131.24     21.88 o
  -6   7  16        2.18        3.08      2.49 o
  -5   7  16      297.25      285.94      7.40 o
  -4   7  16       35.79       28.99      1.92 o
  -3   7  16       69.84       71.54      6.50 o
  -2   7  16      128.38      135.38      5.48 o
  -1   7  16      147.66      141.38      2.56 o
   0   7  16      142.63      158.55      3.37 o
   1   7  16      457.36      487.27      3.46 o
   2   7  16        2.95        4.07      2.11 o
   3   7  16        1.38        3.61      2.12 o
   4   7  16        0.44        8.17      3.17 o
  -7   8  16       54.01       72.27      8.95 o
  -6   8  16       14.27       13.68      3.58 o
  -5   8  16      174.16      180.62      4.44 o
  -4   8  16      104.83       84.17      4.26 o
  -3   8  16       43.32       45.37      2.03 o
  -2   8  16        1.42        6.33      1.79 o
  -1   8  16      177.73      178.05      4.33 o
   0   8  16       74.15       73.47      5.32 o
   1   8  16        1.78        3.01      3.21 o
   2   8  16        8.04        9.93      2.17 o
   3   8  16      142.70      134.22      3.49 o
   4   8  16       50.12       52.90      2.45 o
  -6   9  16        1.24        2.99      2.95 o
  -5   9  16       26.48       26.46      2.92 o
  -4   9  16        1.62        3.31      2.47 o
  -3   9  16       30.64       37.29      2.80 o
  -2   9  16        0.38        4.95      1.95 o
  -1   9  16      112.83      100.80      3.32 o
   0   9  16       16.89       18.23      2.18 o
   1   9  16      253.38      260.48      4.59 o
   2   9  16        3.48        5.56      1.98 o
   3   9  16       13.36       19.19      2.07 o
  -6  10  16       38.96       43.19      7.07 o
  -5  10  16        5.41       12.59      2.56 o
  -4  10  16       64.63       54.09      2.21 o
  -3  10  16       58.34       49.11      2.90 o
  -2  10  16       23.78       29.88      2.25 o
  -1  10  16      225.58      225.94      5.69 o
   0  10  16        0.91       -0.40      3.25 o
   1  10  16        3.62        2.11      2.47 o
   2  10  16       11.08       14.53      2.71 o
  -4  11  16        8.35        2.50      3.03 o
  -3  11  16       39.45       37.09      2.59 o
  -2  11  16        8.43        6.56      2.78 o
  -1  11  16       25.67       26.28      3.27 o
   0  11  16        6.80       11.70      2.06 o
   1  11  16       47.72       44.26      2.64 o
  -3  12  16       67.89       56.06      5.36 o
  -2  12  16       13.86        9.13      3.78 o
  -1  12  16       76.90       75.01      2.97 o
  -9   0  17       22.77       25.50      3.77 o
  -7   0  17       82.30       77.36      3.68 o
  -5   0  17        3.54       10.14      4.59 o
  -3   0  17     1659.03     1597.70      7.87 o
  -1   0  17        0.37        5.94      4.53 o
   1   0  17      194.00      211.23      5.22 o
   3   0  17      218.36      204.52      4.99 o
   5   0  17       94.21       96.82      5.56 o
  -9   1  17        3.37        4.65      2.40 o
  -8   1  17       18.50       21.65      2.55 o
  -7   1  17       26.29       30.76      3.01 o
  -6   1  17       10.32        9.29      2.18 o
  -5   1  17      408.77      405.99      6.99 o
  -4   1  17       40.48       32.10      3.26 o
  -3   1  17      146.45      150.83      2.81 o
  -2   1  17      106.61      115.75      3.53 o
  -1   1  17      835.71      799.29     13.73 o
   0   1  17       21.54       20.07      2.10 o
   1   1  17       68.01       84.87      2.11 o
   2   1  17        4.47        5.17      5.60 o
   3   1  17      288.49      274.07      8.25 o
   4   1  17        5.21       11.68      2.14 o
   5   1  17      187.14      179.08      3.31 o
  -8   2  17       24.52       25.69      2.04 o
  -7   2  17        5.22        3.09      3.85 o
  -6   2  17      174.13      173.27      7.92 o
  -5   2  17       94.24       90.95      2.51 o
  -4   2  17      170.62      173.09      9.20 o
  -3   2  17      823.07      839.78      7.79 o
  -2   2  17       91.42       67.11      2.99 o
  -1   2  17       71.39       73.58      2.55 o
   0   2  17      170.10      165.62      2.95 o
   1   2  17      375.50      403.74      3.47 o
   2   2  17       57.75       63.52      2.82 o
   3   2  17      312.83      294.14      3.37 o
   4   2  17       91.32       98.36      3.02 o
   5   2  17       20.82       20.52      2.60 o
  -8   3  17        0.06        4.40      1.92 o
  -7   3  17      100.82       94.11      4.42 o
  -6   3  17       27.35       31.96      3.88 o
  -5   3  17      163.48      175.03     10.77 o
  -4   3  17      286.56      287.57     10.20 o
  -3   3  17        6.60        9.45      2.70 o
  -2   3  17        0.98        8.71      2.00 o
  -1   3  17      505.85      480.14      6.43 o
   0   3  17      141.09      137.93      4.39 o
   1   3  17      312.83      317.94      5.26 o
   2   3  17       32.28       25.51      2.53 o
   3   3  17       34.29       45.26      3.45 o
   4   3  17       24.59       33.02      3.39 o
   5   3  17      129.10      119.36      5.54 o
  -8   4  17        0.03        7.61      2.23 o
  -7   4  17        1.93        1.78      2.20 o
  -6   4  17       26.25       31.00      4.83 o
  -5   4  17       72.37       77.84      3.91 o
  -4   4  17      277.25      278.87     10.57 o
  -3   4  17        3.66        9.39      1.88 o
  -2   4  17       79.53       76.87      5.08 o
  -1   4  17      291.58      288.73      6.83 o
   0   4  17      115.32      107.92      2.62 o
   1   4  17      195.27      225.63      4.30 o
   2   4  17        0.30        4.64      2.89 o
   3   4  17      165.42      178.70      2.88 o
   4   4  17      220.94      219.45      3.39 o
   5   4  17       17.16       18.93      3.32 o
  -8   5  17       50.12       47.92      3.88 o
  -7   5  17      140.86      135.32      4.59 o
  -6   5  17       26.62       29.70      2.57 o
  -5   5  17       47.46       39.56      5.00 o
  -4   5  17       18.81       17.33      2.10 o
  -3   5  17       93.06       95.10      3.15 o
  -2   5  17        4.32       -0.80      1.90 o
  -1   5  17       14.94       21.31      2.98 o
   0   5  17      589.89      595.31      3.87 o
   1   5  17      552.90      611.13     11.42 o
   2   5  17       14.08       15.92      2.82 o
   3   5  17       74.05       85.25      2.44 o
   4   5  17       75.82       77.64      2.35 o
  -8   6  17        1.04        1.51      5.35 o
  -7   6  17       41.26       38.01      2.14 o
  -6   6  17      140.92      135.75      6.28 o
  -5   6  17      318.96      316.33      8.44 o
  -4   6  17      301.67      300.18      6.97 o
  -3   6  17        0.50        0.07      4.01 o
  -2   6  17      124.68      131.90      2.59 o
  -1   6  17      224.56      222.61      6.33 o
   0   6  17       34.40       27.57      3.46 o
   1   6  17       89.76       94.73      3.58 o
   2   6  17       45.40       53.66      3.01 o
   3   6  17       87.42       91.14      3.54 o
   4   6  17       99.01      101.39      6.56 o
  -7   7  17      107.10       98.61      5.68 o
  -6   7  17       95.50       91.16      2.56 o
  -5   7  17       50.99       50.84      2.67 o
  -4   7  17      178.17      173.25      6.53 o
  -3   7  17       65.46       65.98      3.77 o
  -2   7  17        1.13        2.49      1.80 o
  -1   7  17       39.87       30.37      2.46 o
   0   7  17      644.94      655.02      4.58 o
   1   7  17      169.88      166.31      4.99 o
   2   7  17        5.53        6.93      2.44 o
   3   7  17       18.37       22.03      2.19 o
   4   7  17       28.19       18.91      5.47 o
  -6   8  17        4.81       -0.64      3.27 o
  -5   8  17       32.48       33.82      2.56 o
  -4   8  17       13.74       11.93      1.89 o
  -3   8  17       18.29       24.05      3.13 o
  -2   8  17       64.71       68.16      2.65 o
  -1   8  17        1.42        4.86      1.92 o
   0   8  17       14.67       14.26      2.20 o
   1   8  17        4.19        1.71      2.39 o
   2   8  17      166.09      167.57      4.02 o
   3   8  17       36.39       35.09      2.14 o
  -6   9  17      120.16       98.88      3.10 o
  -5   9  17       27.99       30.06      4.09 o
  -4   9  17       10.97       11.62      2.30 o
  -3   9  17        4.88        9.09      3.19 o
  -2   9  17        6.07        5.88      2.19 o
  -1   9  17        7.95        6.85      2.95 o
   0   9  17      224.81      228.91      3.42 o
   1   9  17        4.17        5.94      2.03 o
   2   9  17        3.12       -0.21      2.25 o
  -5  10  17        5.51        0.57      2.50 o
  -4  10  17      165.59      157.60      2.44 o
  -3  10  17      116.65      117.46      7.16 o
  -2  10  17      140.13      145.16      6.89 o
  -1  10  17      106.49      112.59      3.31 o
   0  10  17        0.76        4.62      2.22 o
   1  10  17       12.76       22.61      2.52 o
  -3  11  17        0.00        0.90      2.28 o
  -2  11  17       94.74       82.26      2.33 o
  -1  11  17       24.38       26.17      2.32 o
   0  11  17      109.51      110.82      2.84 o
  -8   0  18        2.63        4.76      2.89 o
  -6   0  18        1.55       -1.64      3.28 o
  -4   0  18      981.37      893.20      6.31 o
  -2   0  18        0.50        9.54      3.14 o
   0   0  18      354.59      397.38      4.80 o
   2   0  18      276.05      278.35      5.63 o
   4   0  18       37.92       28.33      3.52 o
  -8   1  18       16.48       18.87      2.93 o
  -7   1  18        0.10        1.87      2.01 o
  -6   1  18       16.93       22.08      2.46 o
  -5   1  18       28.49       32.16      3.47 o
  -4   1  18       70.78       57.26      9.10 o
  -3   1  18        5.80       -6.35      8.10 o
  -2   1  18     1774.63     1764.51     54.80 o
  -1   1  18       31.57       42.73      5.25 o
   0   1  18       65.98       56.29      3.32 o
   1   1  18        1.66        7.18      2.14 o
   2   1  18        0.05       10.02      2.75 o
   3   1  18        4.61        5.28      2.43 o
   4   1  18       75.92       77.11      3.04 o
  -8   2  18       46.67       40.87      4.25 o
  -7   2  18        8.39        7.72      2.79 o
  -6   2  18      122.98      110.66      3.64 o
  -5   2  18       31.18       32.38      6.79 o
  -4   2  18      369.33      340.93      3.27 o
  -3   2  18      261.63      271.99      4.94 o
  -2   2  18        2.20        8.45      2.34 o
  -1   2  18      385.76      396.12      3.15 o
   0   2  18      291.49      327.20      5.94 o
   1   2  18        3.14        2.61      4.21 o
   2   2  18      356.82      349.73      6.12 o
   3   2  18        1.12        2.05      1.95 o
   4   2  18       22.36       21.70      2.97 o
  -8   3  18      110.68      104.77      4.89 o
  -7   3  18        7.12       14.68      4.28 o
  -6   3  18       16.27       21.44      2.48 o
  -5   3  18       11.16       11.21      2.42 o
  -4   3  18       70.97       58.26      4.47 o
  -3   3  18      126.11      126.28      6.18 o
  -2   3  18      431.81      426.79     15.26 o
  -1   3  18      242.45      245.08      2.95 o
   0   3  18      112.97      123.71      3.53 o
   1   3  18        0.45        3.50      3.52 o
   2   3  18       46.53       57.85      5.52 o
   3   3  18        1.23        7.82      2.36 o
   4   3  18       38.80       44.61      3.00 o
  -8   4  18       10.83        3.78      7.75 o
  -7   4  18        0.15        2.69      2.19 o
  -6   4  18      205.98      214.70      9.69 o
  -5   4  18       41.89       42.77      5.75 o
  -4   4  18        0.82        3.75      2.68 o
  -3   4  18      424.13      415.49     10.31 o
  -2   4  18        4.31       13.78      6.19 o
  -1   4  18      349.54      372.89      8.42 o
   0   4  18       33.94       33.90      2.41 o
   1   4  18       23.38       19.21      2.12 o
   2   4  18      451.21      445.83     13.53 o
   3   4  18        0.44        2.89      2.76 o
   4   4  18        4.07        5.57      2.91 o
  -7   5  18       69.37       63.25      4.36 o
  -6   5  18        1.62        2.96      5.73 o
  -5   5  18        0.08       -1.23      2.65 o
  -4   5  18      175.39      161.96      3.38 o
  -3   5  18        7.34        7.60      1.94 o
  -2   5  18        0.80        6.40      3.58 o
  -1   5  18      204.12      201.90      6.10 o
   0   5  18      256.04      269.58      6.35 o
   1   5  18        1.00        0.59      4.70 o
   2   5  18       50.52       50.18      5.76 o
   3   5  18       31.67       36.28      2.63 o
   4   5  18       44.14       48.35      2.40 o
  -7   6  18       26.57       32.50      4.18 o
  -6   6  18       83.44       83.57      2.75 o
  -5   6  18        7.29        8.58      2.50 o
  -4   6  18       12.82        5.63      2.22 o
  -3   6  18       39.83       43.28      2.00 o
  -2   6  18       52.02       49.95      3.94 o
  -1   6  18       31.04       35.34      2.86 o
   0   6  18        6.58       10.48      3.62 o
   1   6  18       95.81       94.32      4.04 o
   2   6  18      171.20      169.58      3.39 o
   3   6  18       80.12       82.54      2.45 o
  -6   7  18       65.63       65.30      2.77 o
  -5   7  18      172.69      168.98      4.36 o
  -4   7  18      236.21      240.86      3.93 o
  -3   7  18        5.66       12.22      3.83 o
  -2   7  18        0.31        5.22      4.26 o
  -1   7  18      177.64      186.59      3.41 o
   0   7  18      145.36      137.54      3.28 o
   1   7  18       68.77       70.46      2.20 o
   2   7  18        0.03        5.97      3.39 o
   3   7  18      135.37      137.08      2.65 o
  -6   8  18       16.55       17.99      2.67 o
  -5   8  18       33.45       36.74      3.21 o
  -4   8  18       36.66       43.70      3.10 o
  -3   8  18      126.57      139.28      4.32 o
  -2   8  18        0.13        5.16      1.98 o
  -1   8  18        0.08        3.10      2.23 o
   0   8  18       66.51       63.26      2.35 o
   1   8  18      126.93      124.33      2.75 o
   2   8  18        4.11        1.96      2.51 o
  -5   9  18       17.21       17.18      2.40 o
  -4   9  18        1.61        4.97      3.01 o
  -3   9  18       43.66       46.98      3.70 o
  -2   9  18       17.36       21.88      4.88 o
  -1   9  18       62.65       57.73      6.08 o
   0   9  18        3.90       -0.72      3.14 o
   1   9  18       47.53       44.53      3.86 o
  -4  10  18       16.90       20.81      4.39 o
  -3  10  18       16.53       28.42      4.29 o
  -2  10  18        6.65        8.81      2.13 o
  -1  10  18       31.57       36.01      2.69 o
   0  10  18       11.73       21.78      5.64 o
  -7   0  19       70.62       83.73      4.88 o
  -5   0  19      221.74      199.26      4.27 o
  -3   0  19       19.28       10.69      4.52 o
  -1   0  19     1079.16     1085.49      7.01 o
   1   0  19      162.71      169.71      4.30 o
   3   0  19        1.24        1.24      4.80 o
  -8   1  19        5.56       12.02      2.46 o
  -7   1  19        8.13       12.05      2.52 o
  -6   1  19       71.22       65.59      4.43 o
  -5   1  19        6.54        8.89      3.33 o
  -4   1  19        5.43       23.84     10.36 o
  -3   1  19      653.06      693.73     23.15 o
  -2   1  19      199.58      203.25      3.85 o
  -1   1  19      426.05      425.61      4.36 o
   0   1  19        0.06        0.17      4.13 o
   1   1  19      476.64      495.70     26.60 o
   2   1  19        3.68        6.37      2.42 o
   3   1  19      118.51      109.02      3.52 o
   4   1  19       20.33       21.80      2.98 o
  -8   2  19        0.11        7.77      2.53 o
  -7   2  19       28.97       33.08      2.60 o
  -6   2  19        7.90        8.23      2.71 o
  -5   2  19      249.40      258.63     17.63 o
  -4   2  19      123.04      116.47     13.43 o
  -3   2  19        0.02        1.88      5.29 o
  -2   2  19        6.25       14.98      3.01 o
  -1   2  19      206.99      224.58      5.06 o
   0   2  19      330.62      345.02      2.99 o
   1   2  19      148.47      170.73      3.45 o
   2   2  19       85.58      105.30      2.72 o
   3   2  19       82.67       77.21      3.06 o
   4   2  19        8.86       10.37      3.53 o
  -7   3  19        0.22        6.35      4.38 o
  -6   3  19        6.77       10.82      2.20 o
  -5   3  19       85.56       78.94      2.27 o
  -4   3  19       14.32        9.28      3.24 o
  -3   3  19      159.92      153.27      4.14 o
  -2   3  19      327.18      302.45      3.25 o
  -1   3  19      152.42      160.61      3.88 o
   0   3  19       56.05       44.51      4.18 o
   1   3  19       15.09       17.10      3.84 o
   2   3  19       37.33       50.91      4.53 o
   3   3  19       11.03        9.17      2.96 o
  -7   4  19       41.49       35.42      4.46 o
  -6   4  19        3.26        8.14      2.86 o
  -5   4  19       66.39       65.87      3.21 o
  -4   4  19       33.60       48.20      2.77 o
  -3   4  19       52.41       54.99      4.11 o
  -2   4  19       32.57       39.26      2.16 o
  -1   4  19       14.57       13.90      3.30 o
   0   4  19      317.12      305.77      7.61 o
   1   4  19      270.67      264.28      2.85 o
   2   4  19       37.20       39.17      3.06 o
   3   4  19       52.00       44.79      3.59 o
  -7   5  19       28.65       24.85      2.67 o
  -6   5  19        0.54        5.85      8.94 o
  -5   5  19      161.50      152.83      8.12 o
  -4   5  19       50.27       59.60      8.99 o
  -3   5  19       58.27       64.01      1.99 o
  -2   5  19      122.91      141.19      8.73 o
  -1   5  19        3.00        8.54      2.70 o
   0   5  19        1.05       -2.23      2.23 o
   1   5  19        6.81       10.00      2.19 o
   2   5  19        0.56        2.54      2.23 o
   3   5  19      127.00      130.47      7.29 o
  -6   6  19        1.50        2.44      4.27 o
  -5   6  19       65.22       76.54      3.07 o
  -4   6  19       11.86       22.22      4.47 o
  -3   6  19       13.08       21.08      4.38 o
  -2   6  19        2.10       -0.37      1.85 o
  -1   6  19        7.36       12.21      3.41 o
   0   6  19      211.00      206.19      3.98 o
   1   6  19      175.75      163.38      2.42 o
   2   6  19       57.70       60.35      3.78 o
  -6   7  19        5.60        4.03      8.64 o
  -5   7  19       55.53       49.37      5.81 o
  -4   7  19      102.91      116.22      3.54 o
  -3   7  19        4.13        1.68      3.19 o
  -2   7  19        0.53       -1.22      2.00 o
  -1   7  19       24.26       29.48      3.01 o
   0   7  19        0.07        0.30      2.02 o
   1   7  19        0.04        7.17      2.06 o
   2   7  19       57.46       63.69      6.74 o
  -5   8  19        7.08       16.23      3.08 o
  -4   8  19       38.36       44.18      2.06 o
  -3   8  19        0.00        2.37      2.06 o
  -2   8  19       60.20       61.51      2.68 o
  -1   8  19       27.00       27.63      3.87 o
   0   8  19        8.73        6.43      2.09 o
   1   8  19       36.28       37.28      2.72 o
  -4   9  19      171.04      171.17      8.33 o
  -3   9  19       31.41       29.11      3.06 o
  -2   9  19       43.88       44.20      3.58 o
  -1   9  19        2.53       -3.17      3.17 o
   0   9  19       56.61       53.13      2.55 o
  -6   0  20       34.84       39.96      4.98 o
  -4   0  20        3.87       -0.43      4.58 o
  -2   0  20      735.17      778.39      7.15 o
   0   0  20      169.03      147.38      4.09 o
   2   0  20       14.24       16.76      3.69 o
  -7   1  20        5.47        6.25      3.13 o
  -6   1  20       65.27       62.63      6.28 o
  -5   1  20        1.59        5.91      5.36 o
  -4   1  20      126.05      114.49      4.70 o
  -3   1  20       31.16       27.24      2.34 o
  -2   1  20      367.20      389.24     10.57 o
  -1   1  20       41.63       40.89      3.58 o
   0   1  20      356.81      405.33      3.62 o
   1   1  20      155.61      153.80      6.62 o
   2   1  20      368.90      350.36     13.49 o
   3   1  20        6.98       15.03      4.21 o
  -7   2  20       14.78       23.25      3.97 o
  -6   2  20       53.97       58.73      2.64 o
  -5   2  20       37.44       42.48      3.51 o
  -4   2  20        4.41        3.74      3.72 o
  -3   2  20        3.01        2.92      3.72 o
  -2   2  20      330.47      327.80     11.65 o
  -1   2  20      230.73      249.93      3.57 o
   0   2  20      119.43      126.48      4.00 o
   1   2  20       72.81       81.65      2.38 o
   2   2  20        0.94        4.66      2.54 o
   3   2  20       19.55       30.23      9.70 o
  -7   3  20        1.44        2.08      2.57 o
  -6   3  20       76.56       70.58      5.13 o
  -5   3  20       11.26        6.67      2.26 o
  -4   3  20      116.22      134.81      3.32 o
  -3   3  20      250.10      223.18     10.57 o
  -2   3  20       32.30       35.18      4.77 o
  -1   3  20        0.39        5.60      3.66 o
   0   3  20       11.56       20.38      2.48 o
   1   3  20      140.31      144.65      2.61 o
   2   3  20      128.65      117.55      4.30 o
   3   3  20        1.59       -0.88      4.31 o
  -6   4  20       78.06       86.85      2.75 o
  -5   4  20       10.36       12.28      2.24 o
  -4   4  20       39.07       57.38      2.94 o
  -3   4  20       20.48       31.12      2.27 o
  -2   4  20      122.45      129.21      3.09 o
  -1   4  20      265.43      299.45      4.14 o
   0   4  20       72.39       72.72      4.45 o
   1   4  20       33.94       35.29      2.37 o
   2   4  20       99.99      100.50      3.03 o
  -6   5  20       51.62       41.02      6.48 o
  -5   5  20       70.31       66.57      2.46 o
  -4   5  20       51.96       54.26      5.89 o
  -3   5  20       87.90       97.33      2.74 o
  -2   5  20       35.76       38.44      3.95 o
  -1   5  20        2.13        9.78      2.30 o
   0   5  20        1.02        1.69      4.08 o
   1   5  20        9.33        5.40      3.45 o
   2   5  20       71.26       66.80      2.46 o
  -5   6  20       10.38       14.50      2.18 o
  -4   6  20       46.08       38.61      4.73 o
  -3   6  20       47.19       48.98      5.63 o
  -2   6  20       11.44       15.37      2.84 o
  -1   6  20       23.02       22.30      1.97 o
   0   6  20       20.23       28.84      3.67 o
   1   6  20       52.85       46.11      3.05 o
  -5   7  20       93.70       85.65      5.99 o
  -4   7  20       69.29       63.61      5.94 o
  -3   7  20        8.28        6.97      2.85 o
  -2   7  20        5.16        9.39      2.71 o
  -1   7  20       46.64       59.52      2.50 o
   0   7  20       15.09       17.35      2.02 o
   1   7  20        0.52       -3.81      3.81 o
  -4   8  20        0.64        3.48      3.72 o
  -3   8  20      175.03      180.12      5.80 o
  -2   8  20       13.48       12.95      2.43 o
  -1   8  20        5.02       11.07      4.61 o
  -5   0  21       29.28       34.46      4.88 o
  -3   0  21       52.58       57.89      3.64 o
  -1   0  21      194.73      172.61      4.33 o
   1   0  21       21.62       13.47      5.03 o
  -6   1  21        0.04       -0.34      2.47 o
  -5   1  21       76.61       65.76      3.06 o
  -4   1  21        9.99       12.50      6.37 o
  -3   1  21        5.90        8.64      2.79 o
  -2   1  21        0.18        2.18      5.62 o
  -1   1  21       68.53       72.99      3.14 o
   0   1  21      102.51      120.91      3.80 o
   1   1  21      377.17      393.12      9.94 o
   2   1  21       16.01       18.10      3.59 o
  -6   2  21       40.92       32.99      2.70 o
  -5   2  21       48.05       45.28      2.63 o
  -4   2  21        0.18        0.45      3.43 o
  -3   2  21      216.77      217.98      3.11 o
  -2   2  21        1.95       -0.14      2.44 o
  -1   2  21      218.50      204.67      3.50 o
   0   2  21       12.14       23.73      3.49 o
   1   2  21       31.16       36.68      4.59 o
   2   2  21       22.68       28.94      2.40 o
  -6   3  21       48.12       57.09      3.85 o
  -5   3  21      138.44      143.51     13.81 o
  -4   3  21       44.49       44.15      2.62 o
  -3   3  21        0.37        3.02      2.80 o
  -2   3  21       40.04       40.32     12.26 o
  -1   3  21       30.12       31.14      8.99 o
   0   3  21      251.83      233.24      4.88 o
   1   3  21      255.75      247.89      6.01 o
  -5   4  21        0.10        5.49      2.58 o
  -4   4  21       34.01       41.24      2.36 o
  -3   4  21      184.25      172.27      4.19 o
  -2   4  21       48.67       47.95      4.29 o
  -1   4  21       41.71       33.24      2.59 o
   0   4  21       38.89       43.18      3.05 o
   1   4  21       10.14        8.26      2.14 o
  -5   5  21       50.46       46.07      2.32 o
  -4   5  21        0.35        8.35      2.94 o
  -3   5  21        0.15        7.54      4.85 o
  -2   5  21        3.36        0.98      2.42 o
  -1   5  21       23.56       28.87      2.32 o
   0   5  21      132.18      104.74      3.35 o
   1   5  21        8.19        9.55      2.62 o
  -4   6  21      113.60      106.86      3.87 o
  -3   6  21       75.28       66.98      1.98 o
  -2   6  21        2.90       10.88      4.02 o
  -1   6  21       10.54       16.34      2.39 o
   0   6  21       47.09       42.30      3.14 o
  -3   7  21        0.12        5.77      2.17 o
  -2   7  21        6.64       10.07      2.64 o
  -4   0  22        3.41        0.78      4.86 o
  -2   0  22       55.43       53.93      3.86 o
   0   0  22       11.87        7.82      3.59 o
  -5   1  22        0.93        8.17      3.57 o
  -4   1  22       38.73       36.60      9.14 o
  -3   1  22       26.26       27.27      6.86 o
  -2   1  22       42.49       40.94      3.18 o
  -1   1  22        3.31        6.03      6.43 o
   0   1  22      186.54      169.98      7.72 o
   1   1  22        5.12        2.99      5.24 o
  -5   2  22       10.47       19.27      4.12 o
  -4   2  22      103.07      107.87      4.83 o
  -3   2  22       31.73       27.62      2.92 o
  -2   2  22       73.39       76.41      3.97 o
  -1   2  22       96.04      104.98      9.74 o
   0   2  22        0.20       -2.63      3.62 o
  -5   3  22       62.57       58.41      5.52 o
  -4   3  22        0.27       11.69      2.94 o
  -3   3  22        0.40       -5.30      5.63 o
  -2   3  22      125.02      115.05      7.87 o
  -1   3  22       45.24       54.82      5.18 o
   0   3  22      143.69      142.36     12.38 o
  -4   4  22       72.11       59.27      4.45 o
  -3   4  22        9.50       14.64      2.35 o
  -2   4  22       50.37       55.78      4.54 o
  -1   4  22        0.22        3.78      2.61 o
   0   4  22       31.51       35.26      5.48 o
  -3   5  22        0.35        2.11      5.59 o
  -2   5  22      110.63      113.50      2.93 o
  -1   5  22      129.69      132.47      6.62 o
  -3   0  23        0.12       11.18      4.94 o
  -1   0  23       77.10       65.97      5.39 o
  -4   1  23        2.98        5.22      4.96 o
  -3   1  23       42.88       45.12      5.00 o
  -2   1  23       23.53       30.30      4.62 o
  -1   1  23       91.26       76.03     14.85 o
  -3   2  23        4.68       10.93      2.98 o
  -2   2  23        8.01        1.25      2.98 o
 
